# Supplementary material for: Novel and diverse features identified in the genomes of bacteria isolated from a hydrothermal vent plume
Source: Appl Environ Microbiol. 2025 Mar 31;91(4):e02593-24. doi: 10.1128/aem.02593-24 (PMC12016528; doi:10.1128/aem.02593-24)
Supplement: Supplemental Tables — Tables S1 to S14. [file aem.02593-24-s0002.xlsx]

## Sheet: Contents
Supplementary tables for Major et al.
Manuscript Reference	Tab Name	Description
Table S1	Table S1-Media	Media composition of plates used to isolate bacteria from the hydrothermal vent plume water.
Table S2	Table S2-16S Growth Selection	The initial 16S rRNA gene taxonomic classification, growth conditions.
Table S3	Table S3-Contig Details	Detailed features of the replicons for each of the sequenced genomes.
Table S4	Table S4-KEGG Gene Table	KEGG annotations provided by eggNOG mapper.
Table S5	Table S5-Motility Genes	Bacterial motility genes identified related to flagella assembly and gliding.
Table S6	Table S6-Sulfur Metabolism	Sulfur metabolism related genes
Table S7	Table S7-Nitrogen Metabolism	Nitrogen metabolism related genes
Table S8	Table S8 - Carbon Fixation	Carbon fixation genes identifed in each of the sequenced genomes
Table S9	Table S9-DeebBGC and AntiSMASH	Aggregated DeepBGC and AntiSMASH results
Table S10	Table S10-GI annotations	Annotations of genes within the GIs
Table S11	Table S11-MobileOG_db in GIs	Mobile genetic elements within GIs
Table S12	Table S12-Virsorter Phage	Phage predictions by VirSorter
Table S13	Table S13-Phigaro Phage	Phage predictions by Phigaro
Table S14	Table S14-Porphyrin Metabolism	Porphyrin metabolism related genes

## Sheet: Table S1-Media
Table S1: Media composition of plates used to isolate bacteria from the hydrothermal vent plume water. Plates that used agar as a solidifying agent used 15 g/L and the Phytagel™ gellan gum received 10 g/L. In the gellan gum plates, 1200 µL of sterile 1000 mM CaCl2 was added to the flask after autoclave sterilization to allow it to solidify. Nutrient concentration percentage is defined in Demko et…
Name	Nutrient %	Water	Solidifying Agent	Yeast Extract (g/L)	Peptone (g/L)	Difco Marine Broth (g/L)	Cycloheximide (µg/mL)	1000 mM CaCl2 (µL/L)
ASW-MAgar50+Cyclo	0.5	ASW	Agar	0.5	2.5	0	200	0
ASW-MAgum50+Cyclo	0.5	ASW	Phytagel	0.5	2.5	0	200	1200
ClaN-MAgar01+Cyclo	0.1	2% NaCl	Agar	0.1	0.5	0	200	0
ClaN-MAgar50+Cyclo	0.5	2% NaCl	Agar	0.5	2.5	0	200	0
ClaN-MAgum01+Cyclo	0.1	2% NaCl	Phytagel	0.1	0.5	0	200	1200
ClaN-MAgum50+Cyclo	0.5	2% NaCl	Phytagel	0.5	2.5	0	200	1200
ClaN-SWAgar+Cyclo	0	2% NaCl	Agar	0	0	0	200	0
ClaN-SWAgum+Cyclo	0	2% NaCl	Phytagel	0	0	0	200	1200
MAgar+Cyclo	50% Marine Broth	ASW	Agar	0	0	18.7	200	0
MAgum+Cyclo	50% Marine Broth	ASW	Phytagel	0	0	18.7	200	1200
DSW-MAgar01+Cyclo	0.1	Source	Agar	0.1	0.5	0	200	0

## Sheet: Table S2-16S Growth Selection
Table S2: The initial 16S rRNA gene taxonomic classification, growth conditions, morphological description, percent sequence identity to an ASV in the Polinski et al. (2023) 16S metabarcode community, justification for sequencing, and references. References refer to selection criteria (3) to determine relevance to marine environments. Citations provided below.
* Selection Criteria code
(1) novelty relative to the SILVA 138 16S rRNA gene database (unknown genus)
(2) unique 16S rRNA gene sequence among the 173 strains
(3) relevance to the marine environment
Isolate	Phylum	Class	Order	Family	Genus	Media	Incubation Temp (°C)	Morphology	%ID to Metabarcode	*Selection Criteria	Reference
OXR-9	Pseudomonadota	Alphaproteobacteria	Rhodobacterales	Roseobacteraceae	Ascidiaceihabitans	ASW-MAgum50+Cyclo	5	Beige, circular, raised, entire	1	3	Kim et al. 2014
OXR-11	Bacteroidota	Cytophagia	Cytophagales	Cyclobacteriaceae	Unknown	ASW-MAgum50+Cyclo	20	Red, circular, raised, entire	1	1
OXR-76	Bacillota	Bacilli	Caryophanales	Bacillaceae	Geobacillus	ClaN-MAgar01+Cyclo	60	white-grey, circular, raised, entire	0.962	3	Wissuwa et al. 2016; Najar and Thakur 2020
OXR-85	Pseudomonadota	Alphaproteobacteria	Hyphomicrobiales	Phyllobacteriaceae	Nitratireductor	ClaN-MAgar01+Cyclo	20		1	2024-02-03	Labbé et al. 2004; Kim et al. 2022
OXR-96	Pseudomonadota	Alphaproteobacteria	Sphingomonadales	Sphingomonadaceae	Unknown	ClaN-MAgar50+Cyclo	20	Yellow, circular, raised, entire	1	2024-01-02
OXR-134	Pseudomonadota	Alphaproteobacteria	Sphingomonadales	Erythrobacteraceae	Altererythrobacter	MAgar+Cyclo	20	Yellow-orange, circular, raised, entire	1	2024-02-03	Kwon et al. 2007
OXR-137	Pseudomonadota	Alphaproteobacteria	Rhodospirillales	Thalassobaculaceae	Thalassobaculum	MAgar+Cyclo	20	Orange-white	1	2024-02-03	Zhang et al. 2008
OXR-159	Pseudomonadota	Alphaproteobacteria	Rhodobacterales	Roseobacteraceae	Sulfitobacter	ClaN-SWAgar+Cyclo	5	Beige, circular, raised, entire	1	2024-02-03	Sorokin 1995; Song et al. 2019
OXR-189	Pseudomonadota	Gammaproteobacteria	Alteromonadales	Idiomarinaceae	Idiomarina	ClaN-MAgum50+Cyclo	5	Grey-transluscent, irregular, raised, entire	1	3	Ivanova et al. 2000
OXR-199	Pseudomonadota	Alphaproteobacteria	Rhodobacterales	Roseobacteraceae	Yoonia-Loktanella	MAgar+Cyclo	5	Beige, circular, raised, entire	1	3	Piontek et al. 2022
OXR-203	Bacteroidota	Flavobacteriia	Flavobacteriales	Flavobacteriaceae	Gramella	MAgar+Cyclo	5	Yellow-orange, circular, raised, entire	0.936	3	Nedashkovskaya et al. 2005; Liu et al. 2020
OXR-209	Pseudomonadota	Alphaproteobacteria	Rhodobacterales	Roseobacteraceae	Limimaricola	MAgum+Cyclo	5	Brown-Red, circular, raised, entire	1	2024-02-03	Wirth and Whitman 2018; Shao et al. 2023
References
Kim, Y. O., Park, S., Nam, B. H., Lee, C., Park, J. M., Kim, D. G., & Yoon, J. H. (2014). Ascidiaceihabitans donghaensis gen. nov., sp. nov., isolated from the golden sea squirt Halocynthia aurantium. International Journal of Systematic and Evolutionary Microbiology, 64(Pt 12), 3970–3975. https://doi.org/10.1099/IJS.0.066399-0
Wissuwa, J., Stokke, R., Fedøy, A. E., Lian, K., Smalås, A. O., & Steen, I. H. (2016). Isolation and complete genome sequence of the thermophilic Geobacillus sp. 12AMOR1 from an Arctic deep-sea hydrothermal vent site. Standards in Genomic Sciences, 11(1), 1–12. https://doi.org/10.1186/S40793-016-0137-Y/FIGURES/5 Najar, I. N., & Thakur, N. (2020). A systematic review of the genera geobacillus and …
Labbé, N., Parent, S., & Villemur, R. (2004). Nitratireductor aquibiodomus gen. nov., sp. nov., a novel α-proteobacterium from the marine denitrification system of the Montreal Biodome (Canada). International Journal of Systematic and Evolutionary Microbiology, 54(1), 269–273. https://doi.org/10.1099/IJS.0.02793-0/CITE/REFWORKS
Kim, K. H., Kristyanto, S., Kim, H. M., Kim, K. R., & Jeon, C. O. (2022). Nitratireductor rhodophyticola sp. nov., isolated from marine red algae. International Journal of Systematic and Evolutionary Microbiology, 72(3). https://doi.org/10.1099/IJSEM.0.005302
Kwon, K. K., Woo, J. H., Yang, S. H., Kang, J. H., Kang, S. K., Kim, S. J., Sato, T., & Kato, C. (2007). Altererythrobacter epoxidivorans gen. nov., sp. nov., an epoxide hydrolase-active, mesophilic marine bacterium isolated form cold-seep sediment, and reclassification of Erythrobacter luteolus Yoon et al. 2005 as Altererythrobacter luteolus comb. nov. International Journal of Systematic and Evo…
Zhang, G. J., Hwang, C. Y., & Cho, B. C. (2008). Thalassobaculum litoreum gen. nov., sp. nov., a member of the family Rhodospirillaceae isolated from coastal seawater. International Journal of Systematic and Evolutionary Microbiology, 58(2), 479–485. https://doi.org/10.1099/IJS.0.65344-0/CITE/REFWORKS
Sorokin, D. (1995). Sulfitobacter pontiacus gen. nov., sp. nov. ― A new heterotrophic bacterium from the black sea, specialized on sulfite oxidation. Microbiology.
Song, J., Jang, H. J., Joung, Y., Kang, I., & Cho, J. C. (2019). Sulfitobacter profundi sp. nov., isolated from deep seawater. Journal of Microbiology, 57(8), 661–667. https://doi.org/10.1007/S12275-019-9150-3
Ivanova, E. P., Romanenko, L. A., Chun, J., Matte, M. H., Matte, G. R., Mikhailov, V. v., Svetashev, V. I., Huq, A., Maugel, T., & Colwell, R. R. (2000). Idiomarina gen. nov., comprising novel indigenous deep-sea bacteria from the Pacific Ocean, including descriptions of two species, Idiomarina abyssalis sp. nov. and Idiomarina zobellii sp. nov. International Journal of Systematic and Evolutionar…
Piontek, J., Meeske, C., Hassenrück, C., Engel, A., & Jürgens, K. (2022). Organic matter availability drives the spatial variation in the community composition and activity of Antarctic marine bacterioplankton. Environmental Microbiology, 24(9), 4030–4048. https://doi.org/10.1111/1462-2920.16087
Nedashkovskaya, O. I., Kim, S. B., Lysenko, A. M., Frolova, G. M., Mikhailov, V. v., Bae, K. S., Lee, D. H., & Kim, I. S. (2005). Gramella echinicola gen. nov., sp. nov., a novel halophilic bacterium of the family Flavobacteriaceae isolated from the sea urchin Strongylocentrotus intermedius. International Journal of Systematic and Evolutionary Microbiology, 55(1), 391–394. https://doi.org/10.1099…
Liu, L., Wang, S., Zhou, S., Sun, W., Fu, T., Zhang, Y., Zhang, X. H., & Yu, M. (2020). Gramella bathymodioli sp. Nov., isolated from a mussel inhabiting a hydrothermal field in the okinawa trough. International Journal of Systematic and Evolutionary Microbiology, 70(11), 5854–5860. https://doi.org/10.1099/IJSEM.0.004488/CITE/REFWORKS
Wirth, J. S., & Whitman, W. B. (2018). Phylogenomic analyses of a clade within the roseobacter group suggest taxonomic reassignments of species of the genera Aestuariivita, Citreicella, Loktanella, Nautella, Pelagibaca, Ruegeria, Thalassobius, Thiobacimonas and Tropicibacter, and the proposal of six novel genera. International Journal of Systematic and Evolutionary Microbiology, 68(7), 2393–2411.…
Shao, X., Meng, D., Lei, J. X., Ding, Y. Y., Su, J. Y., Wang, Y. N., & Li, Y. (2023). Limimaricola litoreus sp. nov., isolated from intertidal sand of the Yellow Sea. International Journal of Systematic and Evolutionary Microbiology, 73(4), 005772. https://doi.org/10.1099/IJSEM.0.005772/CITE/REFWORKS

## Sheet: Table S3-Contig Details
Table S3: Detailed features of the replicons for each of the sequenced genomes. Each genetic element was defined by it's ability to be circularized. The largest circularized contig that contains the greatest rRNA subunits, tRNAs, and tmRNAs was identified as the primary chromosome. The smaller circularized contigs were identified as plasmids and thus given a pOXR designation. Asterisk (*) denotes…
Taxonomy	Genetic Element	Size (kb)	GC%	CDS	Hypothetical Proteins	16S rRNA	23S rRNA	5S rRNA	tRNA	tmRNA	CRISPR
Sulfitobacter faviae OXR-9	Chr	3221.34	62.92	3162	1388	4	4	4	48	1
	pOXR009-01	209.302	63.66	192	52
	pOXR009-02	195.118	55.47	163	95
	pOXR009-03	120.753	59.2	134	84
	pOXR009-04	119.443	60.16	108	64
	pOXR009-05	82.535	59.1	83	42
	pOXR009-06	5.727	60.47	7	7
	pOXR009-07	4.986	60.45	7	6
Roseivirga spongicola OXR-11	Chr	4479.95	40.22	3957	2295	2	2	2	41	1	1
Geobacillus subterraneus OXR-76	Chr	3541.99	52.24	3496	1351	10	10	10	90	1	3
Nitratireductor rhodophyticola OXR-85	Chr	4049.1	61.49	3811	1603	2	2	2	50	1
	pOXR085-01	329.819	60.33	336	196				1
	pOXR085-02	299.709	62.41	283	96
Pelagerythrobacter marinus OXR-96	Chr	3322.6	67.53	3175	1585	1	1	1	48	1
Blastomonas marina OXR-134	Chr	2838.42	64.98	2738	1374	1	1	1	47	1
*Thalassobaculum sp. OXR-137	Chr	5459.75	67.11	4976	2318	2	2	2	51	1
	pOXR137-01	169.01	63.35	149	89
	pOXR137-02	18.083	63	21	14
*Sulfitobacter sp. OXR-159	Chr	3512.77	61.31	3561	1707	3	3	3	48	1
	pOXR159-01	235.959	61.61	189	55
	pOXR159-02	191.538	55.36	214	103
	pOXR159-03	175.244	57.7	172	108
	pOXR159-04	133.783	59.57	126	82
	pOXR159-05	89.08	59.13	95	56
	pOXR159-06	48.252	56.62	55	33
	pOXR159-07	35.426	61.57	38	24
*Idiomarina sp. OXR-189	Chr	2600.42	47.14	2476	911	4	4	4	56	1
Sulfitobacter pontiacus OXR-199	Chr	3031.29	60.49	2916	1223	2	2	2	44	1
	pOXR199-01	395.978	60.37	370	183	1	1	1	4
	pOXR199-02	177.749	60.28	167	73
	pOXR199-03	133.748	56.79	124	69
	pOXR199-04	105.024	55.81	103	60
	pOXR199-05	99.593	59.24	107	75
	pOXR199-06	91.78	59.41	93	61
*Christiangramia sp. OXR-203	Chr	3395.45	38.39	3109	1658	3	3	3	45	1
Limimaricola variabilis OXR-209	Chr	3175.35	68.02	3084	1379	3	3	3	54	1
	pOXR209-01	293.598	67.8	277	117
	pOXR209-02	254.023	64.48	245	145
	pOXR209-03	212.909	69.25	184	88				1
	pOXR209-04	138.38	63.01	131	73
	pOXR209-05	97.17	65.18	117	73
	pOXR209-06	51.096	65.04	34	20	1	1	1	3

## Sheet: Table S4-KEGG Gene Table
Table S4: KEGG annotations provided by eggNOG mapper. Field "padj" indicates the BH adjusted p-value of the differential expression of the gene within the plume vs outside of the plume. "Description" provides a description/annotation of the predicted gene's protein product. Field "Preferred_name" indicates the predicted gene symbol. "ko" indicates the KEGG orthologue ID. "Pathway" indicates the p…
isolate	Contig	eggNOG_alt_name	eggNOG_name	start	stop	sense	padj	Description	Preferred_name	PFAMs	ko	pathway	name	class	description
OXR-9	Chr	cluster_001_consensus_polypolish_1	5_1	16	1002	-	0.989528	3-beta hydroxysteroid dehydrogenase	MA20_24380	3Beta_HSD,Epimerase,NAD_binding_10,RmlD_sub_bind	K00329	NA	NA	NA	NA
OXR-9	Chr	cluster_001_consensus_polypolish_1	5_1	16	1002	-	0.989528	3-beta hydroxysteroid dehydrogenase	MA20_24380	3Beta_HSD,Epimerase,NAD_binding_10,RmlD_sub_bind	K00356	NA	NA	NA	NA
OXR-9	Chr		5_2	2152	2586	-	NA	NA	NA	NA	-	NA	NA	NA	NA
OXR-9	Chr	cluster_001_consensus_polypolish_3	5_3	2928	3428	-	NA	-	-	-	-	NA	NA	NA	NA
OXR-9	Chr	cluster_001_consensus_polypolish_4	5_4	3498	4010	-	NA	-	-	-	-	NA	NA	NA	NA
OXR-9	Chr		5_5	4007	4426	-	NA	NA	NA	NA	-	NA	NA	NA	NA
OXR-9	Chr	cluster_001_consensus_polypolish_6	5_6	4509	4832	-	NA	-	-	-	-	NA	NA	NA	NA
OXR-9	Chr		5_7	4999	5199	+	NA	NA	NA	NA	-	NA	NA	NA	NA
OXR-9	Chr	cluster_001_consensus_polypolish_8	5_8	6504	6875	-	NA	cheY-homologous receiver domain	-	Response_reg	-	NA	NA	NA	NA
OXR-9	Chr		5_9	7514	7849	-	NA	NA	NA	NA	-	NA	NA	NA	NA
OXR-9	Chr		5_10	7852	10380	-	NA	NA	NA	NA	-	NA	NA	NA	NA
OXR-9	Chr	cluster_001_consensus_polypolish_11	5_11	10377	12104	-	NA	-	-	-	-	NA	NA	NA	NA
OXR-9	Chr		5_12	12104	12496	-	NA	NA	NA	NA	-	NA	NA	NA	NA
OXR-9	Chr		5_13	12572	12853	-	NA	NA	NA	NA	-	NA	NA	NA	NA
OXR-9	Chr		5_14	12850	13080	-	NA	NA	NA	NA	-	NA	NA	NA	NA
OXR-9	Chr	cluster_001_consensus_polypolish_15	5_15	13077	13523	-	NA	-	-	-	-	NA	NA	NA	NA
OXR-9	Chr		5_16	13542	13724	-	NA	NA	NA	NA	-	NA	NA	NA	NA
OXR-9	Chr	cluster_001_consensus_polypolish_17	5_17	13709	14815	-	NA	AAA domain	-	AAA_25,Prim-Pol	K07505	NA	NA	NA	NA
OXR-9	Chr	cluster_001_consensus_polypolish_18	5_18	14887	15315	-	NA	-	-	-	-	NA	NA	NA	NA
OXR-9	Chr	cluster_001_consensus_polypolish_19	5_19	15419	15787	-	NA	-	-	-	-	NA	NA	NA	NA
OXR-9	Chr		5_20	16159	16887	-	NA	NA	NA	NA	-	NA	NA	NA	NA
OXR-9	Chr	cluster_001_consensus_polypolish_21	5_21	17183	18220	-	NA	Belongs to the 'phage' integrase family	-	Arm-DNA-bind_3,Phage_integrase	-	NA	NA	NA	NA
OXR-9	Chr	cluster_001_consensus_polypolish_22	5_22	18625	19020	-	NA	cheY-homologous receiver domain	-	GGDEF,Response_reg	-	NA	NA	NA	NA
OXR-9	Chr		5_23	19095	19274	-	NA	NA	NA	NA	-	NA	NA	NA	NA
OXR-9	Chr	cluster_001_consensus_polypolish_24	5_24	19393	20475	-	0.989528	Pyridine nucleotide-disulphide oxidoreductase	-	Pyr_redox,Pyr_redox_2	-	NA	NA	NA	NA
OXR-9	Chr	cluster_001_consensus_polypolish_25	5_25	20725	21816	+	NA	Part of the ABC transporter complex PotABCD involved in spermidine putrescine import. Responsible for energy coupling to the transport system	-	ABC_tran,TOBE_2	K02052	map02024	Quorum sensing	Cellular Processes	Cellular community - prokaryotes
OXR-9	Chr	cluster_001_consensus_polypolish_26	5_26	21876	22919	+	0.989528	Spermidine putrescine-binding periplasmic protein	-	SBP_bac_8	K02055	map02024	Quorum sensing	Cellular Processes	Cellular community - prokaryotes
OXR-9	Chr	cluster_001_consensus_polypolish_27	5_27	22968	24209	+	NA	ABC-type spermidine putrescine transport system, permease component I	-	BPD_transp_1	K02054	map02024	Quorum sensing	Cellular Processes	Cellular community - prokaryotes
OXR-9	Chr	cluster_001_consensus_polypolish_28	5_28	24214	25062	+	NA	ABC-type spermidine putrescine transport system, permease component	-	BPD_transp_1	K02053	map02024	Quorum sensing	Cellular Processes	Cellular community - prokaryotes
OXR-9	Chr	cluster_001_consensus_polypolish_29	5_29	25305	26138	+	NA	Catalyzes the stereoinversion of LL-2,6- diaminoheptanedioate (L,L-DAP) to meso-diaminoheptanedioate (meso- DAP), a precursor of L-lysine and an essential component of the bacterial peptidoglycan	dapF	DAP_epimerase	K01778	map00300	Lysine biosynthesis	Metabolism	Amino acid metabolism
OXR-9	Chr	cluster_001_consensus_polypolish_29	5_29	25305	26138	+	NA	Catalyzes the stereoinversion of LL-2,6- diaminoheptanedioate (L,L-DAP) to meso-diaminoheptanedioate (meso- DAP), a precursor of L-lysine and an essential component of the bacterial peptidoglycan	dapF	DAP_epimerase	K01778	map00470	D-Amino acid metabolism	Metabolism	Metabolism of other amino acids
OXR-9	Chr	cluster_001_consensus_polypolish_30	5_30	26135	27388	+	NA	MiaB-like tRNA modifying enzyme	mtaB	Radical_SAM,UPF0004	K18707	NA	NA	NA	NA
OXR-9	Chr	cluster_001_consensus_polypolish_31	5_31	27659	29173	-	0.989528	Cytochrome c1	petC	Cytochrom_C1	K00413	map04714	Thermogenesis	Organismal Systems	Environmental adaptation
OXR-9	Chr	cluster_001_consensus_polypolish_31	5_31	27659	29173	-	0.989528	Cytochrome c1	petC	Cytochrom_C1	K00413	map02020	Two-component system	Environmental Information Processing	Signal transduction
OXR-9	Chr	cluster_001_consensus_polypolish_31	5_31	27659	29173	-	0.989528	Cytochrome c1	petC	Cytochrom_C1	K00413	map00190	Oxidative phosphorylation	Metabolism	Energy metabolism
OXR-9	Chr	cluster_001_consensus_polypolish_32	5_32	29185	30528	-	0.989528	Component of the ubiquinol-cytochrome c reductase complex (complex III or cytochrome b-c1 complex), which is a respiratory chain that generates an electrochemical potential coupled to ATP synthesis	petB	Cytochrom_B_C,Cytochrom_C1,Cytochrome_B	K00412	map04714	Thermogenesis	Organismal Systems	Environmental adaptation
OXR-9	Chr	cluster_001_consensus_polypolish_32	5_32	29185	30528	-	0.989528	Component of the ubiquinol-cytochrome c reductase complex (complex III or cytochrome b-c1 complex), which is a respiratory chain that generates an electrochemical potential coupled to ATP synthesis	petB	Cytochrom_B_C,Cytochrom_C1,Cytochrome_B	K00410	map00190	Oxidative phosphorylation	Metabolism	Energy metabolism
OXR-9	Chr	cluster_001_consensus_polypolish_32	5_32	29185	30528	-	0.989528	Component of the ubiquinol-cytochrome c reductase complex (complex III or cytochrome b-c1 complex), which is a respiratory chain that generates an electrochemical potential coupled to ATP synthesis	petB	Cytochrom_B_C,Cytochrom_C1,Cytochrome_B	K00410	map02020	Two-component system	Environmental Information Processing	Signal transduction
OXR-9	Chr	cluster_001_consensus_polypolish_32	5_32	29185	30528	-	0.989528	Component of the ubiquinol-cytochrome c reductase complex (complex III or cytochrome b-c1 complex), which is a respiratory chain that generates an electrochemical potential coupled to ATP synthesis	petB	Cytochrom_B_C,Cytochrom_C1,Cytochrome_B	K00412	map02020	Two-component system	Environmental Information Processing	Signal transduction
OXR-9	Chr	cluster_001_consensus_polypolish_32	5_32	29185	30528	-	0.989528	Component of the ubiquinol-cytochrome c reductase complex (complex III or cytochrome b-c1 complex), which is a respiratory chain that generates an electrochemical potential coupled to ATP synthesis	petB	Cytochrom_B_C,Cytochrom_C1,Cytochrome_B	K00412	map00190	Oxidative phosphorylation	Metabolism	Energy metabolism
OXR-9	Chr	cluster_001_consensus_polypolish_33	5_33	30544	31104	-	0.989528	Component of the ubiquinol-cytochrome c reductase complex (complex III or cytochrome b-c1 complex), which is a respiratory chain that generates an electrochemical potential coupled to ATP synthesis	petA	Rieske,UCR_Fe-S_N	K00411	map04714	Thermogenesis	Organismal Systems	Environmental adaptation
OXR-9	Chr	cluster_001_consensus_polypolish_33	5_33	30544	31104	-	0.989528	Component of the ubiquinol-cytochrome c reductase complex (complex III or cytochrome b-c1 complex), which is a respiratory chain that generates an electrochemical potential coupled to ATP synthesis	petA	Rieske,UCR_Fe-S_N	K00411	map04148	Efferocytosis	Cellular Processes	Transport and catabolism
OXR-9	Chr	cluster_001_consensus_polypolish_33	5_33	30544	31104	-	0.989528	Component of the ubiquinol-cytochrome c reductase complex (complex III or cytochrome b-c1 complex), which is a respiratory chain that generates an electrochemical potential coupled to ATP synthesis	petA	Rieske,UCR_Fe-S_N	K00411	map00190	Oxidative phosphorylation	Metabolism	Energy metabolism
OXR-9	Chr	cluster_001_consensus_polypolish_33	5_33	30544	31104	-	0.989528	Component of the ubiquinol-cytochrome c reductase complex (complex III or cytochrome b-c1 complex), which is a respiratory chain that generates an electrochemical potential coupled to ATP synthesis	petA	Rieske,UCR_Fe-S_N	K00411	map02020	Two-component system	Environmental Information Processing	Signal transduction
OXR-9	Chr	cluster_001_consensus_polypolish_34	5_34	31295	31903	-	NA	Glutathione S-transferase	yibF	GST_C_2,GST_N_3	K00799	map00982	Drug metabolism - cytochrome P450	Metabolism	Xenobiotics biodegradation and metabolism
OXR-9	Chr	cluster_001_consensus_polypolish_34	5_34	31295	31903	-	NA	Glutathione S-transferase	yibF	GST_C_2,GST_N_3	K00799	map00980	Metabolism of xenobiotics by cytochrome P450	Metabolism	Xenobiotics biodegradation and metabolism
OXR-9	Chr	cluster_001_consensus_polypolish_34	5_34	31295	31903	-	NA	Glutathione S-transferase	yibF	GST_C_2,GST_N_3	K00799	map00983	Drug metabolism - other enzymes	Metabolism	Xenobiotics biodegradation and metabolism
OXR-9	Chr	cluster_001_consensus_polypolish_34	5_34	31295	31903	-	NA	Glutathione S-transferase	yibF	GST_C_2,GST_N_3	K00799	map00480	Glutathione metabolism	Metabolism	Metabolism of other amino acids
OXR-9	Chr	cluster_001_consensus_polypolish_35	5_35	31964	32578	-	NA	transcriptional regulator	paiB	FMN_bind_2	K07734	NA	NA	NA	NA
OXR-9	Chr	cluster_001_consensus_polypolish_36	5_36	32854	33336	+	NA	Catalyzes the formation of 6,7-dimethyl-8- ribityllumazine by condensation of 5-amino-6-(D- ribitylamino)uracil with 3,4-dihydroxy-2-butanone 4-phosphate. This is the penultimate step in the biosynthesis of riboflavin	ribH2	DMRL_synthase	K00794	map00740	Riboflavin metabolism	Metabolism	Metabolism of cofactors and vitamins
OXR-9	Chr	cluster_001_consensus_polypolish_37	5_37	33333	34025	-	NA	Part of the ABC transporter complex ThiBPQ involved in thiamine import. Responsible for energy coupling to the transport system	thiQ	ABC_tran	K02062	map02010	ABC transporters	Environmental Information Processing	Membrane transport
OXR-9	Chr	cluster_001_consensus_polypolish_38	5_38	34012	35568	-	NA	COG1178 ABC-type Fe3 transport system permease component	thiP	BPD_transp_1	K02063	map02010	ABC transporters	Environmental Information Processing	Membrane transport
OXR-9	Chr	cluster_001_consensus_polypolish_39	5_39	35544	36521	-	0.989528	COG4143 ABC-type thiamine transport system periplasmic component	tbpA	SBP_bac_1,SBP_bac_11,SBP_bac_6,SBP_bac_8	K02064	map02010	ABC transporters	Environmental Information Processing	Membrane transport
OXR-9	Chr	cluster_001_consensus_polypolish_40	5_40	36750	37859	+	NA	Catalyzes the anti-1,4-elimination of the C-3 phosphate and the C-6 proR hydrogen from 5-enolpyruvylshikimate-3-phosphate (EPSP) to yield chorismate, which is the branch point compound that serves as the starting substrate for the three terminal pathways of aromatic amino acid biosynthesis. This reaction introduces a second double bond into the aromatic ring system	aroC	Chorismate_synt	K01736	map00400	Phenylalanine, tyrosine and tryptophan biosynthesis	Metabolism	Amino acid metabolism
OXR-9	Chr	cluster_001_consensus_polypolish_41	5_41	37870	38808	+	0.989528	COG0697 Permeases of the drug metabolite transporter (DMT) superfamily	-	EamA	-	NA	NA	NA	NA
OXR-9	Chr	cluster_001_consensus_polypolish_42	5_42	38879	39484	+	NA	Required for both de novo synthesis of the corrin ring for the assimilation of exogenous corrinoids. Participates in the adenosylation of a variety of incomplete and complete corrinoids	cobO	CobA_CobO_BtuR	K19221	map00860	Porphyrin metabolism	Metabolism	Metabolism of cofactors and vitamins
OXR-9	Chr	cluster_001_consensus_polypolish_43	5_43	39542	41089	-	0.989528	PhoD-like phosphatase, N-terminal domain	MA20_25290	PhoD,PhoD_N	K01113	map00790	Folate biosynthesis	Metabolism	Metabolism of cofactors and vitamins
OXR-9	Chr	cluster_001_consensus_polypolish_43	5_43	39542	41089	-	0.989528	PhoD-like phosphatase, N-terminal domain	MA20_25290	PhoD,PhoD_N	K01113	map02020	Two-component system	Environmental Information Processing	Signal transduction
OXR-9	Chr	cluster_001_consensus_polypolish_44	5_44	41296	42501	+	0.989528	Belongs to the thiolase family	pcaF	Thiolase_C,Thiolase_N	K07823	map00362	Benzoate degradation	Metabolism	Xenobiotics biodegradation and metabolism
OXR-9	Chr	cluster_001_consensus_polypolish_44	5_44	41296	42501	+	0.989528	Belongs to the thiolase family	pcaF	Thiolase_C,Thiolase_N	K00632	map00592	alpha-Linolenic acid metabolism	Metabolism	Lipid metabolism
OXR-9	Chr	cluster_001_consensus_polypolish_44	5_44	41296	42501	+	0.989528	Belongs to the thiolase family	pcaF	Thiolase_C,Thiolase_N	K00632	map00362	Benzoate degradation	Metabolism	Xenobiotics biodegradation and metabolism
OXR-9	Chr	cluster_001_consensus_polypolish_44	5_44	41296	42501	+	0.989528	Belongs to the thiolase family	pcaF	Thiolase_C,Thiolase_N	K00632	map00071	Fatty acid degradation	Metabolism	Lipid metabolism
OXR-9	Chr	cluster_001_consensus_polypolish_44	5_44	41296	42501	+	0.989528	Belongs to the thiolase family	pcaF	Thiolase_C,Thiolase_N	K00632	map00280	Valine, leucine and isoleucine degradation	Metabolism	Amino acid metabolism
OXR-9	Chr	cluster_001_consensus_polypolish_44	5_44	41296	42501	+	0.989528	Belongs to the thiolase family	pcaF	Thiolase_C,Thiolase_N	K00632	map00907	Pinene, camphor and geraniol degradation	Metabolism	Metabolism of terpenoids and polyketides
OXR-9	Chr	cluster_001_consensus_polypolish_44	5_44	41296	42501	+	0.989528	Belongs to the thiolase family	pcaF	Thiolase_C,Thiolase_N	K00632	map00642	Ethylbenzene degradation	Metabolism	Xenobiotics biodegradation and metabolism
OXR-9	Chr	cluster_001_consensus_polypolish_45	5_45	42530	43522	+	NA	Phenylacetate-CoA oxygenase	paaA	PaaA_PaaC	K02609	map00360	Phenylalanine metabolism	Metabolism	Amino acid metabolism
OXR-9	Chr	cluster_001_consensus_polypolish_46	5_46	43528	43872	+	NA	phenylacetic acid degradation	paaB	PaaB	K02610	map00360	Phenylalanine metabolism	Metabolism	Amino acid metabolism
OXR-9	Chr	cluster_001_consensus_polypolish_47	5_47	43869	44630	+	NA	phenylacetic acid degradation protein	paaI	PaaA_PaaC	K02611	map00360	Phenylalanine metabolism	Metabolism	Amino acid metabolism
OXR-9	Chr	cluster_001_consensus_polypolish_48	5_48	44624	45172	+	NA	phenylacetate-CoA oxygenase, PaaJ subunit	paaJ	FeS_assembly_P	K02612	map00360	Phenylalanine metabolism	Metabolism	Amino acid metabolism
OXR-9	Chr	cluster_001_consensus_polypolish_49	5_49	45180	46244	+	NA	Flavodoxin reductases (Ferredoxin-NADPH reductases) family 1	paaK	FAD_binding_6,Fer2,NAD_binding_1	K02613	map00360	Phenylalanine metabolism	Metabolism	Amino acid metabolism
OXR-9	Chr	cluster_001_consensus_polypolish_50	5_50	46255	48279	+	NA	phenylacetic acid degradation protein	paaN	Aldedh,MaoC_dehydratas	K02618	map00360	Phenylalanine metabolism	Metabolism	Amino acid metabolism
OXR-9	Chr	cluster_001_consensus_polypolish_51	5_51	48269	49048	+	NA	Phenylacetic acid-responsive transcriptional repressor	paaX	PaaX,PaaX_C	K02616	NA	NA	NA	NA
OXR-9	Chr	cluster_001_consensus_polypolish_52	5_52	49097	49717	+	NA	3-5 exonuclease	rnd1	DNA_pol_A_exo1	K03684	NA	NA	NA	NA
OXR-9	Chr	cluster_001_consensus_polypolish_53	5_53	49714	50682	+	NA	Belongs to the SIS family. GutQ KpsF subfamily	kdsD	CBS,SIS	K06041	map00540	Lipopolysaccharide biosynthesis	Metabolism	Glycan biosynthesis and metabolism
OXR-9	Chr	cluster_001_consensus_polypolish_54	5_54	50689	51297	+	NA	Protein conserved in bacteria	-	LptC	K11719	NA	NA	NA	NA
OXR-9	Chr	cluster_001_consensus_polypolish_55	5_55	51303	51797	+	NA	Protein conserved in bacteria	lptA	OstA	K09774	NA	NA	NA	NA
OXR-9	Chr	cluster_001_consensus_polypolish_56	5_56	51797	52552	+	NA	ABC transporter, (ATP-binding protein)	lptB	ABC_tran,BCA_ABC_TP_C	K06861	map02010	ABC transporters	Environmental Information Processing	Membrane transport
OXR-9	Chr	cluster_001_consensus_polypolish_57	5_57	52861	53427	+	NA	Required for dimerization of active 70S ribosomes into 100S ribosomes in stationary phase	hpf	Ribosom_S30AE_C,Ribosomal_S30AE	K05808	NA	NA	NA	NA
OXR-9	Chr	cluster_001_consensus_polypolish_58	5_58	53468	53932	+	NA	PTS IIA-like nitrogen-regulatory protein PtsN	ptsN	PTS_EIIA_2	K02806	map02060	Phosphotransferase system (PTS)	Environmental Information Processing	Membrane transport
OXR-9	Chr	cluster_001_consensus_polypolish_59	5_59	53970	57101	-	0.989528	Belongs to the resistance-nodulation-cell division (RND) (TC 2.A.6) family	-	ACR_tran	K18989	NA	NA	NA	NA
OXR-9	Chr	cluster_001_consensus_polypolish_60	5_60	57098	58339	-	0.989528	Belongs to the membrane fusion protein (MFP) (TC 8.A.1) family	-	Biotin_lipoyl_2,HlyD_3,HlyD_D23	K18990	NA	NA	NA	NA
OXR-9	Chr	cluster_001_consensus_polypolish_61	5_61	58382	58855	-	0.989528	transcriptional regulators	-	MarR_2	-	NA	NA	NA	NA
OXR-9	Chr	cluster_001_consensus_polypolish_62	5_62	58978	59544	-	NA	ABC-type transport auxiliary lipoprotein component	-	ABC_trans_aux	K09857	NA	NA	NA	NA
OXR-9	Chr	cluster_001_consensus_polypolish_63	5_63	59548	61632	-	0.989528	Paraquat-inducible protein B	pqiB	MlaD	K06192	NA	NA	NA	NA
OXR-9	Chr	cluster_001_consensus_polypolish_64	5_64	61625	62290	-	NA	paraquat-inducible protein A	pqiA	PqiA	K03808	NA	NA	NA	NA
OXR-9	Chr	cluster_001_consensus_polypolish_65	5_65	62242	62889	-	NA	paraquat-inducible protein A	-	PqiA	K03808	NA	NA	NA	NA
OXR-9	Chr	cluster_001_consensus_polypolish_66	5_66	63047	63607	+	0.989528	Intracellular protease	pfpI	DJ-1_PfpI	K05520	NA	NA	NA	NA
OXR-9	Chr	cluster_001_consensus_polypolish_67	5_67	63658	64761	-	NA	carnitine dehydratase	-	CoA_transf_3	K01796	map00120	Primary bile acid biosynthesis	Metabolism	Lipid metabolism
OXR-9	Chr	cluster_001_consensus_polypolish_67	5_67	63658	64761	-	NA	carnitine dehydratase	-	CoA_transf_3	K01796	map04146	Peroxisome	Cellular Processes	Transport and catabolism
OXR-9	Chr	cluster_001_consensus_polypolish_68	5_68	64758	65729	-	NA	choloylglycine hydrolase	-	AAT	-	NA	NA	NA	NA
OXR-9	Chr	cluster_001_consensus_polypolish_69	5_69	65747	67204	-	NA	Biotin carboxylase	-	-	-	NA	NA	NA	NA
OXR-9	Chr	cluster_001_consensus_polypolish_70	5_70	67222	69957	-	0.989528	COG1982 Arginine lysine ornithine decarboxylases	-	OKR_DC_1,OKR_DC_1_C	K01584	map00330	Arginine and proline metabolism	Metabolism	Amino acid metabolism
OXR-9	Chr	cluster_001_consensus_polypolish_71	5_71	70024	71106	-	0.989528	Is an aliphatic amidase with a restricted substrate specificity, as it only hydrolyzes formamide	-	CN_hydrolase	-	NA	NA	NA	NA
OXR-9	Chr	cluster_001_consensus_polypolish_72	5_72	71174	71605	-	NA	COG0589 Universal stress protein UspA and related nucleotide-binding proteins	MA20_08295	Usp	-	NA	NA	NA	NA
OXR-9	Chr	cluster_001_consensus_polypolish_73	5_73	71618	74371	-	0.989528	transport system fused permease components	-	DUF3394,DctM	-	NA	NA	NA	NA
OXR-9	Chr	cluster_001_consensus_polypolish_74	5_74	74473	75432	-	0.989528	TRAP transporter solute receptor TAXI family	imp	NMT1_3	K07080	NA	NA	NA	NA
OXR-9	Chr	cluster_001_consensus_polypolish_75	5_75	75655	77256	-	0.989528	Belongs to the ABC transporter superfamily	gsiA5	ABC_tran,oligo_HPY	K02032	map02024	Quorum sensing	Cellular Processes	Cellular community - prokaryotes
OXR-9	Chr	cluster_001_consensus_polypolish_75	5_75	75655	77256	-	0.989528	Belongs to the ABC transporter superfamily	gsiA5	ABC_tran,oligo_HPY	K02031	map02024	Quorum sensing	Cellular Processes	Cellular community - prokaryotes
OXR-9	Chr	cluster_001_consensus_polypolish_76	5_76	77253	78068	-	0.989528	ABC-type dipeptide oligopeptide nickel transport systems, permease components	MA20_14685	BPD_transp_1	K02034	map02024	Quorum sensing	Cellular Processes	Cellular community - prokaryotes
OXR-9	Chr	cluster_001_consensus_polypolish_77	5_77	78065	79093	-	0.989528	COG0601 ABC-type dipeptide oligopeptide nickel transport systems, permease components	gsiC	BPD_transp_1	K02033	map02024	Quorum sensing	Cellular Processes	Cellular community - prokaryotes
OXR-9	Chr	cluster_001_consensus_polypolish_78	5_78	79264	79701	+	NA	-	-	-	-	NA	NA	NA	NA
OXR-9	Chr	cluster_001_consensus_polypolish_79	5_79	79779	81263	-	NA	ABC transporter substrate-binding protein	gsiB	SBP_bac_5	K02035	map02024	Quorum sensing	Cellular Processes	Cellular community - prokaryotes
OXR-9	Chr	cluster_001_consensus_polypolish_80	5_80	81422	82684	+	NA	Belongs to the heat shock protein 70 family	MA20_15110	HSP70	K04046	NA	NA	NA	NA
OXR-9	Chr	cluster_001_consensus_polypolish_81	5_81	82849	83694	+	0.989528	COG2116 Formate nitrite family of transporters	yfdC	Form_Nir_trans	K21990	NA	NA	NA	NA
OXR-9	Chr	cluster_001_consensus_polypolish_82	5_82	83746	84672	+	NA	ribonuclease BN	-	Virul_fac_BrkB	K07058	NA	NA	NA	NA
OXR-9	Chr	cluster_001_consensus_polypolish_83	5_83	84676	85404	-	NA	cAMP-binding proteins - catabolite gene activator and regulatory subunit of cAMP-dependent protein kinases	fixK	HTH_Crp_2,cNMP_binding	-	NA	NA	NA	NA
OXR-9	Chr		5_84	85495	85866	+	0.989528	NA	NA	NA	-	NA	NA	NA	NA
OXR-9	Chr	cluster_001_consensus_polypolish_85	5_85	85817	86167	-	0.989528	-	-	Phage_holin_3_6	-	NA	NA	NA	NA
OXR-9	Chr	cluster_001_consensus_polypolish_86	5_86	86168	86473	-	0.989528	ribosome binding	MA20_18275	DUF883	-	NA	NA	NA	NA
OXR-9	Chr	cluster_001_consensus_polypolish_87	5_87	86580	87389	-	0.989528	response regulator	phyR	Response_reg,Sigma70_r4_2	-	NA	NA	NA	NA
OXR-9	Chr	cluster_001_consensus_polypolish_88	5_88	87483	87653	+	NA	-	-	-	-	NA	NA	NA	NA
OXR-9	Chr	cluster_001_consensus_polypolish_89	5_89	87653	88210	+	0.989528	Belongs to the sigma-70 factor family. ECF subfamily	sigH	Sigma70_r2,Sigma70_r4_2	K03088	NA	NA	NA	NA
OXR-9	Chr	cluster_001_consensus_polypolish_90	5_90	88213	89937	+	0.989528	Histidine kinase	-	HATPase_c,HATPase_c_2,HisKA_2	-	NA	NA	NA	NA
OXR-9	Chr		5_91	90077	90244	+	0.989528	NA	NA	NA	-	NA	NA	NA	NA
OXR-9	Chr	cluster_001_consensus_polypolish_92	5_92	90316	90867	-	NA	Transcriptional regulator	-	Cupin_2,HTH_3,HTH_31	-	NA	NA	NA	NA
OXR-9	Chr	cluster_001_consensus_polypolish_93	5_93	91047	92447	+	0.989528	Belongs to the class-III pyridoxal-phosphate-dependent aminotransferase family	gabT	Aminotran_3	K07250	map00640	Propanoate metabolism	Metabolism	Carbohydrate metabolism
OXR-9	Chr	cluster_001_consensus_polypolish_93	5_93	91047	92447	+	0.989528	Belongs to the class-III pyridoxal-phosphate-dependent aminotransferase family	gabT	Aminotran_3	K07250	map00650	Butanoate metabolism	Metabolism	Carbohydrate metabolism
OXR-9	Chr	cluster_001_consensus_polypolish_93	5_93	91047	92447	+	0.989528	Belongs to the class-III pyridoxal-phosphate-dependent aminotransferase family	gabT	Aminotran_3	K07250	map00250	Alanine, aspartate and glutamate metabolism	Metabolism	Amino acid metabolism
OXR-9	Chr	cluster_001_consensus_polypolish_93	5_93	91047	92447	+	0.989528	Belongs to the class-III pyridoxal-phosphate-dependent aminotransferase family	gabT	Aminotran_3	K07250	map00310	Lysine degradation	Metabolism	Amino acid metabolism
OXR-9	Chr	cluster_001_consensus_polypolish_93	5_93	91047	92447	+	0.989528	Belongs to the class-III pyridoxal-phosphate-dependent aminotransferase family	gabT	Aminotran_3	K07250	map00410	beta-Alanine metabolism	Metabolism	Metabolism of other amino acids
OXR-9	Chr	cluster_001_consensus_polypolish_93	5_93	91047	92447	+	0.989528	Belongs to the class-III pyridoxal-phosphate-dependent aminotransferase family	gabT	Aminotran_3	K07250	map00280	Valine, leucine and isoleucine degradation	Metabolism	Amino acid metabolism
OXR-9	Chr	cluster_001_consensus_polypolish_94	5_94	92667	93668	+	0.989528	peptidase	-	Peptidase_S58	K01266	NA	NA	NA	NA
OXR-9	Chr	cluster_001_consensus_polypolish_95	5_95	93661	94470	+	NA	hydrolases or acyltransferases (alpha beta hydrolase superfamily)	-	Abhydrolase_1,Abhydrolase_6	-	NA	NA	NA	NA
OXR-9	Chr	cluster_001_consensus_polypolish_96	5_96	94467	95834	+	NA	COG0457 FOG TPR repeat	-	-	-	NA	NA	NA	NA
OXR-9	Chr	cluster_001_consensus_polypolish_97	5_97	95850	96539	-	0.989528	COG0179 2-keto-4-pentenoate hydratase 2-oxohepta-3-ene-1,7-dioic acid hydratase (catechol pathway)	-	FAA_hydrolase	K16165	map00350	Tyrosine metabolism	Metabolism	Amino acid metabolism
OXR-9	Chr	cluster_001_consensus_polypolish_98	5_98	96638	98347	-	NA	N-methylhydantoinase B acetone carboxylase alpha subunit	apc4	Hydantoinase_B	K01474	map00330	Arginine and proline metabolism	Metabolism	Amino acid metabolism
OXR-9	Chr	cluster_001_consensus_polypolish_99	5_99	98352	100427	-	NA	N-methylhydantoinase A acetone carboxylase, beta subunit	-	Hydant_A_N,Hydantoinase_A	K01473	map00330	Arginine and proline metabolism	Metabolism	Amino acid metabolism
OXR-9	Chr	cluster_001_consensus_polypolish_100	5_100	100490	101422	-	0.989528	Transcriptional regulator	-	HTH_1,LysR_substrate	-	NA	NA	NA	NA
OXR-9	Chr	cluster_001_consensus_polypolish_101	5_101	101419	102366	-	NA	Tetrapolymerization of the monopyrrole PBG into the hydroxymethylbilane pre-uroporphyrinogen in several discrete steps	hemC	Porphobil_deam,Porphobil_deamC	K01749	map00860	Porphyrin metabolism	Metabolism	Metabolism of cofactors and vitamins
OXR-9	Chr	cluster_001_consensus_polypolish_102	5_102	102451	103491	+	NA	Catalyzes the decarboxylation of four acetate groups of uroporphyrinogen-III to yield coproporphyrinogen-III	hemE	URO-D	K01599	map00860	Porphyrin metabolism	Metabolism	Metabolism of cofactors and vitamins
OXR-9	Chr	cluster_001_consensus_polypolish_103	5_103	103957	104838	-	NA	Involved in the heme biosynthesis. Catalyzes the aerobic oxidative decarboxylation of propionate groups of rings A and B of coproporphyrinogen-III to yield the vinyl groups in protoporphyrinogen-IX	hemF	Coprogen_oxidas	K00228	map00860	Porphyrin metabolism	Metabolism	Metabolism of cofactors and vitamins
OXR-9	Chr	cluster_001_consensus_polypolish_104	5_104	104857	105387	-	NA	Catalyzes the 1,3-allylic rearrangement of the homoallylic substrate isopentenyl (IPP) to its highly electrophilic allylic isomer, dimethylallyl diphosphate (DMAPP)	idi	NUDIX	K01823	map00900	Terpenoid backbone biosynthesis	Metabolism	Metabolism of terpenoids and polyketides
OXR-9	Chr	cluster_001_consensus_polypolish_105	5_105	105583	106044	+	0.989528	cytochrome	cycA	Cytochrom_C	K08738	map00190	Oxidative phosphorylation	Metabolism	Energy metabolism
OXR-9	Chr	cluster_001_consensus_polypolish_105	5_105	105583	106044	+	0.989528	cytochrome	cycA	Cytochrom_C	K08738	map02020	Two-component system	Environmental Information Processing	Signal transduction
OXR-9	Chr	cluster_001_consensus_polypolish_106	5_106	106104	107249	-	0.989528	alcohol dehydrogenase	mdh1	Fe-ADH	K00001	map00980	Metabolism of xenobiotics by cytochrome P450	Metabolism	Xenobiotics biodegradation and metabolism
OXR-9	Chr	cluster_001_consensus_polypolish_106	5_106	106104	107249	-	0.989528	alcohol dehydrogenase	mdh1	Fe-ADH	K00001	map00620	Pyruvate metabolism	Metabolism	Carbohydrate metabolism
OXR-9	Chr	cluster_001_consensus_polypolish_106	5_106	106104	107249	-	0.989528	alcohol dehydrogenase	mdh1	Fe-ADH	K00001	map00350	Tyrosine metabolism	Metabolism	Amino acid metabolism
OXR-9	Chr	cluster_001_consensus_polypolish_106	5_106	106104	107249	-	0.989528	alcohol dehydrogenase	mdh1	Fe-ADH	K00001	map00982	Drug metabolism - cytochrome P450	Metabolism	Xenobiotics biodegradation and metabolism
OXR-9	Chr	cluster_001_consensus_polypolish_106	5_106	106104	107249	-	0.989528	alcohol dehydrogenase	mdh1	Fe-ADH	K00001	map00625	Chloroalkane and chloroalkene degradation	Metabolism	Xenobiotics biodegradation and metabolism
OXR-9	Chr	cluster_001_consensus_polypolish_106	5_106	106104	107249	-	0.989528	alcohol dehydrogenase	mdh1	Fe-ADH	K00001	map00071	Fatty acid degradation	Metabolism	Lipid metabolism
OXR-9	Chr	cluster_001_consensus_polypolish_106	5_106	106104	107249	-	0.989528	alcohol dehydrogenase	mdh1	Fe-ADH	K00001	map00010	Glycolysis / Gluconeogenesis	Metabolism	Carbohydrate metabolism
OXR-9	Chr	cluster_001_consensus_polypolish_106	5_106	106104	107249	-	0.989528	alcohol dehydrogenase	mdh1	Fe-ADH	K00001	map00830	Retinol metabolism	Metabolism	Metabolism of cofactors and vitamins
OXR-9	Chr	cluster_001_consensus_polypolish_106	5_106	106104	107249	-	0.989528	alcohol dehydrogenase	mdh1	Fe-ADH	K00043	map00650	Butanoate metabolism	Metabolism	Carbohydrate metabolism
OXR-9	Chr	cluster_001_consensus_polypolish_106	5_106	106104	107249	-	0.989528	alcohol dehydrogenase	mdh1	Fe-ADH	K00001	map00626	Naphthalene degradation	Metabolism	Xenobiotics biodegradation and metabolism
OXR-9	Chr	cluster_001_consensus_polypolish_107	5_107	107253	108626	-	NA	belongs to the aldehyde dehydrogenase family	ssdA	Aldedh	-	NA	NA	NA	NA
OXR-9	Chr	cluster_001_consensus_polypolish_108	5_108	108629	109993	-	NA	glutamine synthetase	glnA2	Gln-synt_C	K01915	map00630	Glyoxylate and dicarboxylate metabolism	Metabolism	Carbohydrate metabolism
OXR-9	Chr	cluster_001_consensus_polypolish_108	5_108	108629	109993	-	NA	glutamine synthetase	glnA2	Gln-synt_C	K01915	map02020	Two-component system	Environmental Information Processing	Signal transduction
OXR-9	Chr	cluster_001_consensus_polypolish_108	5_108	108629	109993	-	NA	glutamine synthetase	glnA2	Gln-synt_C	K01915	map00910	Nitrogen metabolism	Metabolism	Energy metabolism
OXR-9	Chr	cluster_001_consensus_polypolish_108	5_108	108629	109993	-	NA	glutamine synthetase	glnA2	Gln-synt_C	K01915	map00220	Arginine biosynthesis	Metabolism	Amino acid metabolism
OXR-9	Chr	cluster_001_consensus_polypolish_108	5_108	108629	109993	-	NA	glutamine synthetase	glnA2	Gln-synt_C	K01915	map00250	Alanine, aspartate and glutamate metabolism	Metabolism	Amino acid metabolism
OXR-9	Chr	cluster_001_consensus_polypolish_109	5_109	110053	111090	-	0.989528	COG4663 TRAP-type mannitol chloroaromatic compound transport system, periplasmic component	-	DctP	-	NA	NA	NA	NA
OXR-9	Chr	cluster_001_consensus_polypolish_110	5_110	111141	112466	-	NA	TRAP-type mannitol chloroaromatic compound transport system large permease component	dctM1	DctM	-	NA	NA	NA	NA
OXR-9	Chr	cluster_001_consensus_polypolish_111	5_111	112466	113032	-	NA	COG4665 TRAP-type mannitol chloroaromatic compound transport system, small permease component	-	DctQ	-	NA	NA	NA	NA
OXR-9	Chr	cluster_001_consensus_polypolish_112	5_112	113029	113826	-	NA	N-formylglutamate amidohydrolase	-	FGase	-	NA	NA	NA	NA
OXR-9	Chr	cluster_001_consensus_polypolish_113	5_113	113917	114789	+	0.989528	Transcriptional regulator	-	HTH_6,SIS	-	NA	NA	NA	NA
OXR-9	Chr	cluster_001_consensus_polypolish_114	5_114	114924	115976	+	0.989528	Catalyzes the condensation of iminoaspartate with dihydroxyacetone phosphate to form quinolinate	nadA	NadA	K03517	map00760	Nicotinate and nicotinamide metabolism	Metabolism	Metabolism of cofactors and vitamins
OXR-9	Chr	cluster_001_consensus_polypolish_115	5_115	115988	117544	+	0.989528	Catalyzes the oxidation of L-aspartate to iminoaspartate	nadB	FAD_binding_2,Succ_DH_flav_C	K00278	map00250	Alanine, aspartate and glutamate metabolism	Metabolism	Amino acid metabolism
OXR-9	Chr	cluster_001_consensus_polypolish_115	5_115	115988	117544	+	0.989528	Catalyzes the oxidation of L-aspartate to iminoaspartate	nadB	FAD_binding_2,Succ_DH_flav_C	K00278	map00760	Nicotinate and nicotinamide metabolism	Metabolism	Metabolism of cofactors and vitamins
OXR-9	Chr	cluster_001_consensus_polypolish_116	5_116	117547	118392	+	NA	Belongs to the NadC ModD family	nadC	QRPTase_C,QRPTase_N	K00767	map00760	Nicotinate and nicotinamide metabolism	Metabolism	Metabolism of cofactors and vitamins
OXR-9	Chr	cluster_001_consensus_polypolish_117	5_117	118437	118886	+	NA	#NAME?	-	Acetyltransf_1	-	NA	NA	NA	NA
OXR-9	Chr	cluster_001_consensus_polypolish_118	5_118	118876	120381	-	NA	HemY domain protein	lapB	HemY_N,TPR_19	K02498	NA	NA	NA	NA
OXR-9	Chr	cluster_001_consensus_polypolish_119	5_119	120392	121972	-	NA	Membrane	-	Mitofilin	-	NA	NA	NA	NA
OXR-9	Chr	cluster_001_consensus_polypolish_120	5_120	122044	122742	-	NA	Uroporphyrinogen-III synthase	hemD	HEM4	K01719	map00860	Porphyrin metabolism	Metabolism	Metabolism of cofactors and vitamins
OXR-9	Chr	cluster_001_consensus_polypolish_121	5_121	122818	123921	+	0.989528	Required for the formation of a threonylcarbamoyl group on adenosine at position 37 (t(6)A37) in tRNAs that read codons beginning with adenine. Is involved in the transfer of the threonylcarbamoyl moiety of threonylcarbamoyl-AMP (TC-AMP) to the N6 group of A37, together with TsaE and TsaB. TsaD likely plays a direct catalytic role in this reaction	tsaD	Peptidase_M22	K01409	NA	NA	NA	NA
OXR-9	Chr	cluster_001_consensus_polypolish_122	5_122	123918	124871	+	0.989528	Glycerol-3-phosphate dehydrogenase	gpsA	NAD_Gly3P_dh_C,NAD_Gly3P_dh_N	K00057	map00564	Glycerophospholipid metabolism	Metabolism	Lipid metabolism
OXR-9	Chr	cluster_001_consensus_polypolish_123	5_123	124873	125145	+	NA	Protein conserved in bacteria	yciI	YCII	K09780	NA	NA	NA	NA
OXR-9	Chr	cluster_001_consensus_polypolish_124	5_124	125145	125564	+	NA	Ubiquinol-cytochrome C reductase	MA20_25125	EVE	-	NA	NA	NA	NA
OXR-9	Chr	cluster_001_consensus_polypolish_125	5_125	125816	126157	-	NA	Protein of unknown function (DUF2853)	-	DUF2853	-	NA	NA	NA	NA
OXR-9	Chr	cluster_001_consensus_polypolish_126	5_126	126330	127241	-	0.989528	domain, Protein	-	PRC	-	NA	NA	NA	NA
OXR-9	Chr	cluster_001_consensus_polypolish_127	5_127	127448	128839	-	0.989528	May play a key role in the regulation of the intracellular concentration of adenosylhomocysteine	ahcY	AdoHcyase,AdoHcyase_NAD	K01251	map00270	Cysteine and methionine metabolism	Metabolism	Amino acid metabolism
OXR-9	Chr	cluster_001_consensus_polypolish_128	5_128	128924	129226	-	0.989528	-	-	-	-	NA	NA	NA	NA
OXR-9	Chr	cluster_001_consensus_polypolish_129	5_129	129302	129898	+	NA	hydrolases of HD superfamily	MA20_42120	HD,HD_3	K06952	map00240	Pyrimidine metabolism	Metabolism	Nucleotide metabolism
OXR-9	Chr	cluster_001_consensus_polypolish_129	5_129	129302	129898	+	NA	hydrolases of HD superfamily	MA20_42120	HD,HD_3	K06952	map00230	Purine metabolism	Metabolism	Nucleotide metabolism
OXR-9	Chr	cluster_001_consensus_polypolish_130	5_130	129895	130047	+	NA	COG1247 Sortase and related acyltransferases	-	Acetyltransf_1	-	NA	NA	NA	NA
OXR-9	Chr	cluster_001_consensus_polypolish_131	5_131	130126	130374	+	NA	COG1247 Sortase and related acyltransferases	-	Acetyltransf_1	-	NA	NA	NA	NA
OXR-9	Chr	cluster_001_consensus_polypolish_132	5_132	130371	130919	-	0.989528	Response regulator consisting of a CheY-like receiver domain and a Fis-type HTH domain	regA	HTH_8,Response_reg	K15012	map02020	Two-component system	Environmental Information Processing	Signal transduction
OXR-9	Chr	cluster_001_consensus_polypolish_133	5_133	130972	131586	-	NA	protein SCO1 SenC PrrC involved in biogenesis of respiratory and photosynthetic systems	senC	SCO1-SenC	K07152	NA	NA	NA	NA
OXR-9	Chr	cluster_001_consensus_polypolish_134	5_134	131686	133077	+	NA	Histidine kinase	regB	HATPase_c,HisKA	K15011	map02020	Two-component system	Environmental Information Processing	Signal transduction
OXR-9	Chr	cluster_001_consensus_polypolish_135	5_135	133163	134689	+	NA	Histidine kinase	divL	HATPase_c,HisKA,PAS_7,PAS_8	-	NA	NA	NA	NA
OXR-9	Chr	cluster_001_consensus_polypolish_136	5_136	134746	135219	+	NA	ATPase or kinase	-	TsaE	K06925	NA	NA	NA	NA
OXR-9	Chr	cluster_001_consensus_polypolish_136	5_136	134746	135219	+	NA	ATPase or kinase	-	TsaE	K07102	map00520	Amino sugar and nucleotide sugar metabolism	Metabolism	Carbohydrate metabolism
OXR-9	Chr	cluster_001_consensus_polypolish_137	5_137	135216	136229	+	NA	phosphotransferase related to Ser Thr protein kinases	MA20_24090	APH,TsaE	K07102	map00520	Amino sugar and nucleotide sugar metabolism	Metabolism	Carbohydrate metabolism
OXR-9	Chr	cluster_001_consensus_polypolish_138	5_138	136202	136894	+	NA	COG1208 Nucleoside-diphosphate-sugar pyrophosphorylase involved in lipopolysaccharide biosynthesis translation initiation factor 2B, gamma epsilon subunits (eIF-2Bgamma eIF-2Bepsilon)	MA20_24100	NTP_transf_3,NTP_transferase	K00966	map00051	Fructose and mannose metabolism	Metabolism	Carbohydrate metabolism
OXR-9	Chr	cluster_001_consensus_polypolish_138	5_138	136202	136894	+	NA	COG1208 Nucleoside-diphosphate-sugar pyrophosphorylase involved in lipopolysaccharide biosynthesis translation initiation factor 2B, gamma epsilon subunits (eIF-2Bgamma eIF-2Bepsilon)	MA20_24100	NTP_transf_3,NTP_transferase	K00966	map00520	Amino sugar and nucleotide sugar metabolism	Metabolism	Carbohydrate metabolism
OXR-9	Chr	cluster_001_consensus_polypolish_138	5_138	136202	136894	+	NA	COG1208 Nucleoside-diphosphate-sugar pyrophosphorylase involved in lipopolysaccharide biosynthesis translation initiation factor 2B, gamma epsilon subunits (eIF-2Bgamma eIF-2Bepsilon)	MA20_24100	NTP_transf_3,NTP_transferase	K00992	map00520	Amino sugar and nucleotide sugar metabolism	Metabolism	Carbohydrate metabolism
OXR-9	Chr	cluster_001_consensus_polypolish_139	5_139	136887	139844	+	NA	double-strand break repair protein AddB	addB	PDDEXK_1	K16899	NA	NA	NA	NA
OXR-9	Chr	cluster_001_consensus_polypolish_140	5_140	139841	143212	+	NA	Belongs to the helicase family. UvrD subfamily	addA	PDDEXK_1,UvrD-helicase,UvrD_C	K16898	NA	NA	NA	NA
OXR-9	Chr	cluster_001_consensus_polypolish_142	5_142	143768	144328	+	NA	Protease subunit of a proteasome-like degradation complex believed to be a general protein degrading machinery	hslV	Proteasome	K01419	NA	NA	NA	NA
OXR-9	Chr	cluster_001_consensus_polypolish_143	5_143	144325	145626	+	0.989528	this subunit has chaperone activity. The binding of ATP and its subsequent hydrolysis by HslU are essential for unfolding of protein substrates subsequently hydrolyzed by HslV. HslU recognizes the N-terminal part of its protein substrates and unfolds these before they are guided to HslV for hydrolysis	hslU	AAA_2,ClpB_D2-small	K03667	NA	NA	NA	NA
OXR-9	Chr	cluster_001_consensus_polypolish_144	5_144	145665	146882	+	0.989528	COG0477 Permeases of the major facilitator superfamily	-	MFS_1	-	NA	NA	NA	NA
OXR-9	Chr	cluster_001_consensus_polypolish_145	5_145	146879	147463	-	NA	Smr protein MutS2	smrA	Smr	-	NA	NA	NA	NA
OXR-9	Chr	cluster_001_consensus_polypolish_146	5_146	147460	148452	-	0.989528	membrane-bound lytic murein transglycosylase	mltA	3D,MltA	K08304	NA	NA	NA	NA
OXR-9	Chr	cluster_001_consensus_polypolish_147	5_147	148494	149153	-	0.989528	import inner membrane translocase, subunit Tim44	MA20_24770	Tim44	-	NA	NA	NA	NA
OXR-9	Chr	cluster_001_consensus_polypolish_148	5_148	149258	149755	+	0.989528	Protein affecting phage T7 exclusion by the F plasmid	fxsA	FxsA	K07113	NA	NA	NA	NA
OXR-9	Chr	cluster_001_consensus_polypolish_149	5_149	149821	150303	+	0.989528	One of the proteins required for the normal export of preproteins out of the cell cytoplasm. It is a molecular chaperone that binds to a subset of precursor proteins, maintaining them in a translocation-competent state. It also specifically binds to its receptor SecA	secB	SecB	K03071	map03070	Bacterial secretion system	Environmental Information Processing	Membrane transport
OXR-9	Chr	cluster_001_consensus_polypolish_149	5_149	149821	150303	+	0.989528	One of the proteins required for the normal export of preproteins out of the cell cytoplasm. It is a molecular chaperone that binds to a subset of precursor proteins, maintaining them in a translocation-competent state. It also specifically binds to its receptor SecA	secB	SecB	K03071	map03060	Protein export	Genetic Information Processing	Folding sorting and degradation
OXR-9	Chr	cluster_001_consensus_polypolish_149	5_149	149821	150303	+	0.989528	One of the proteins required for the normal export of preproteins out of the cell cytoplasm. It is a molecular chaperone that binds to a subset of precursor proteins, maintaining them in a translocation-competent state. It also specifically binds to its receptor SecA	secB	SecB	K03071	map02024	Quorum sensing	Cellular Processes	Cellular community - prokaryotes
OXR-9	Chr	cluster_001_consensus_polypolish_150	5_150	150307	150996	-	0.989528	DNA polymerase III is a complex, multichain enzyme responsible for most of the replicative synthesis in bacteria. The epsilon subunit contain the editing function and is a proofreading 3'-5' exonuclease	dnaQ	RNase_T	K02342	map03430	Mismatch repair	Genetic Information Processing	Replication and repair
OXR-9	Chr	cluster_001_consensus_polypolish_150	5_150	150307	150996	-	0.989528	DNA polymerase III is a complex, multichain enzyme responsible for most of the replicative synthesis in bacteria. The epsilon subunit contain the editing function and is a proofreading 3'-5' exonuclease	dnaQ	RNase_T	K02342	map03030	DNA replication	Genetic Information Processing	Replication and repair
OXR-9	Chr	cluster_001_consensus_polypolish_150	5_150	150307	150996	-	0.989528	DNA polymerase III is a complex, multichain enzyme responsible for most of the replicative synthesis in bacteria. The epsilon subunit contain the editing function and is a proofreading 3'-5' exonuclease	dnaQ	RNase_T	K02342	map03440	Homologous recombination	Genetic Information Processing	Replication and repair
OXR-9	Chr	cluster_001_consensus_polypolish_151	5_151	150989	151579	-	0.989528	Catalyzes the phosphorylation of the 3'-hydroxyl group of dephosphocoenzyme A to form coenzyme A	coaE	CoaE	K00859	map00770	Pantothenate and CoA biosynthesis	Metabolism	Metabolism of cofactors and vitamins
OXR-9	Chr	cluster_001_consensus_polypolish_152	5_152	151579	152412	-	NA	Involved in the biosynthesis of the chorismate, which leads to the biosynthesis of aromatic amino acids. Catalyzes the reversible NADPH linked reduction of 3-dehydroshikimate (DHSA) to yield shikimate (SA)	aroE	Shikimate_DH,Shikimate_dh_N	K00014	map00400	Phenylalanine, tyrosine and tryptophan biosynthesis	Metabolism	Amino acid metabolism
OXR-9	Chr	cluster_001_consensus_polypolish_152	5_152	151579	152412	-	NA	Involved in the biosynthesis of the chorismate, which leads to the biosynthesis of aromatic amino acids. Catalyzes the reversible NADPH linked reduction of 3-dehydroshikimate (DHSA) to yield shikimate (SA)	aroE	Shikimate_DH,Shikimate_dh_N	K00014	map00999	Biosynthesis of various plant secondary metabolites	Metabolism	Biosynthesis of other secondary metabolites
OXR-9	Chr	cluster_001_consensus_polypolish_153	5_153	152409	153008	-	NA	Maf-like protein	maf	Maf	K06287	map00240	Pyrimidine metabolism	Metabolism	Nucleotide metabolism
OXR-9	Chr	cluster_001_consensus_polypolish_154	5_154	153415	153864	+	NA	membrane	MA20_24805	UPF0093	K08973	map00860	Porphyrin metabolism	Metabolism	Metabolism of cofactors and vitamins
OXR-9	Chr	cluster_001_consensus_polypolish_155	5_155	153989	155260	+	0.989528	Facilitates transcription termination by a mechanism that involves Rho binding to the nascent RNA, activation of Rho's RNA-dependent ATPase activity, and release of the mRNA from the DNA template	rho	ATP-synt_ab,Rho_N,Rho_RNA_bind	K03628	map03018	RNA degradation	Genetic Information Processing	Folding sorting and degradation
OXR-9	Chr	cluster_001_consensus_polypolish_156	5_156	155293	156579	+	0.989528	Exhibits a very high intrinsic GTPase hydrolysis rate. Involved in the addition of a carboxymethylaminomethyl (cmnm) group at the wobble position (U34) of certain tRNAs, forming tRNA- cmnm(5)s(2)U34	mnmE	MMR_HSR1,MnmE_helical,TrmE_N	K03650	NA	NA	NA	NA
OXR-9	Chr	cluster_001_consensus_polypolish_157	5_157	156593	158455	+	0.989528	NAD-binding protein involved in the addition of a carboxymethylaminomethyl (cmnm) group at the wobble position (U34) of certain tRNAs, forming tRNA-cmnm(5)s(2)U34	gidA	GIDA,GIDA_assoc	K03495	NA	NA	NA	NA
OXR-9	Chr	cluster_001_consensus_polypolish_158	5_158	158452	159057	+	NA	Specifically methylates the N7 position of guanine in position 527 of 16S rRNA	rsmG	GidB	K03501	NA	NA	NA	NA
OXR-9	Chr	cluster_001_consensus_polypolish_159	5_159	159050	159847	+	NA	Chromosome Partitioning	parA	AAA_31	K03496	NA	NA	NA	NA
OXR-9	Chr	cluster_001_consensus_polypolish_160	5_160	159860	160759	+	0.989528	Belongs to the ParB family	parB	ParBc	K03497	NA	NA	NA	NA
OXR-9	Chr	cluster_001_consensus_polypolish_161	5_161	160756	161910	-	NA	Involved in the biosynthesis of porphyrin-containing compound	hemN	HemN_C,Radical_SAM	-	NA	NA	NA	NA
OXR-9	Chr	cluster_001_consensus_polypolish_162	5_162	161903	162514	-	NA	Pyrophosphatase that catalyzes the hydrolysis of nucleoside triphosphates to their monophosphate derivatives, with a high preference for the non-canonical purine nucleotides XTP (xanthosine triphosphate), dITP (deoxyinosine triphosphate) and ITP. Seems to function as a house-cleaning enzyme that removes non-canonical purine nucleotides from the nucleotide pool, thus preventing their incorporation…	rdgB	Ham1p_like	K02428	NA	NA	NA	NA
OXR-9	Chr	cluster_001_consensus_polypolish_163	5_163	162511	163224	-	NA	Phosphorolytic exoribonuclease that removes nucleotide residues following the -CCA terminus of tRNA and adds nucleotides to the ends of RNA molecules by using nucleoside diphosphates as substrates	rph	RNase_PH,RNase_PH_C	K00989	NA	NA	NA	NA
OXR-9	Chr	cluster_001_consensus_polypolish_164	5_164	163335	164399	+	NA	Negative regulator of class I heat shock genes (grpE- dnaK-dnaJ and groELS operons). Prevents heat-shock induction of these operons	hrcA	HrcA,HrcA_DNA-bdg	K03705	NA	NA	NA	NA
OXR-9	Chr	cluster_001_consensus_polypolish_165	5_165	164409	164972	+	0.989528	Participates actively in the response to hyperosmotic and heat shock by preventing the aggregation of stress-denatured proteins, in association with DnaK and GrpE. It is the nucleotide exchange factor for DnaK and may function as a thermosensor. Unfolded proteins bind initially to DnaJ	grpE	GrpE	K03687	NA	NA	NA	NA
OXR-9	Chr	cluster_001_consensus_polypolish_166	5_166	165004	167622	-	0.989528	that it carries out the mismatch recognition step. This protein has a weak ATPase activity	mutS	MutS_I,MutS_II,MutS_III,MutS_IV,MutS_V	K03555	map03430	Mismatch repair	Genetic Information Processing	Replication and repair
OXR-9	Chr	cluster_001_consensus_polypolish_167	5_167	167818	170076	+	0.989528	Malic enzyme	tme	Malic_M,PTA_PTB,malic	K00029	map00620	Pyruvate metabolism	Metabolism	Carbohydrate metabolism
OXR-9	Chr	cluster_001_consensus_polypolish_167	5_167	167818	170076	+	0.989528	Malic enzyme	tme	Malic_M,PTA_PTB,malic	K00029	map00710	Carbon fixation in photosynthetic organisms	Metabolism	Energy metabolism
OXR-9	Chr	cluster_001_consensus_polypolish_168	5_168	170076	170951	+	NA	Catalyzes the phosphorylation of ribose at O-5 in a reaction requiring ATP and magnesium. The resulting D-ribose-5- phosphate can then be used either for sythesis of nucleotides, histidine, and tryptophan, or as a component of the pentose phosphate pathway	rbsK	PfkB	K00852	map00030	Pentose phosphate pathway	Metabolism	Carbohydrate metabolism
OXR-9	Chr	cluster_001_consensus_polypolish_169	5_169	170967	171632	-	0.989528	Has an important function as a repair enzyme for proteins that have been inactivated by oxidation. Catalyzes the reversible oxidation-reduction of methionine sulfoxide in proteins to methionine	msrA_2	PMSR	K07304	NA	NA	NA	NA
OXR-9	Chr	cluster_001_consensus_polypolish_170	5_170	171788	172486	+	NA	Branched-chain amino acid aminotransferase	-	-	-	NA	NA	NA	NA
OXR-9	Chr	cluster_001_consensus_polypolish_171	5_171	172553	172966	+	0.989528	-	-	-	-	NA	NA	NA	NA
OXR-9	Chr	cluster_001_consensus_polypolish_172	5_172	173108	174334	-	0.989528	Belongs to the argininosuccinate synthase family. Type 1 subfamily	argG	Arginosuc_synth	K01940	map00220	Arginine biosynthesis	Metabolism	Amino acid metabolism
OXR-9	Chr	cluster_001_consensus_polypolish_172	5_172	173108	174334	-	0.989528	Belongs to the argininosuccinate synthase family. Type 1 subfamily	argG	Arginosuc_synth	K01940	map00250	Alanine, aspartate and glutamate metabolism	Metabolism	Amino acid metabolism
OXR-9	Chr	cluster_001_consensus_polypolish_173	5_173	174459	175691	+	NA	Catalyzes the anaerobic formation of alpha-ketobutyrate and ammonia from threonine in a two-step reaction. The first step involved a dehydration of threonine and a production of enamine intermediates (aminocrotonate), which tautomerizes to its imine form (iminobutyrate). Both intermediates are unstable and short- lived. The second step is the nonenzymatic hydrolysis of the enamine imine intermedi…	ilvA	PALP,Thr_dehydrat_C	K01754	map00290	Valine, leucine and isoleucine biosynthesis	Metabolism	Amino acid metabolism
OXR-9	Chr	cluster_001_consensus_polypolish_173	5_173	174459	175691	+	NA	Catalyzes the anaerobic formation of alpha-ketobutyrate and ammonia from threonine in a two-step reaction. The first step involved a dehydration of threonine and a production of enamine intermediates (aminocrotonate), which tautomerizes to its imine form (iminobutyrate). Both intermediates are unstable and short- lived. The second step is the nonenzymatic hydrolysis of the enamine imine intermedi…	ilvA	PALP,Thr_dehydrat_C	K01754	map00260	Glycine, serine and threonine metabolism	Metabolism	Amino acid metabolism
OXR-9	Chr	cluster_001_consensus_polypolish_174	5_174	175770	177026	+	NA	response regulator	-	HATPase_c_2,Response_reg,SpoIIE	K07315	NA	NA	NA	NA
OXR-9	Chr	cluster_001_consensus_polypolish_175	5_175	177023	177460	-	NA	Belongs to the Nudix hydrolase family	-	NUDIX	K03574	NA	NA	NA	NA
OXR-9	Chr	cluster_001_consensus_polypolish_176	5_176	177537	178511	+	0.989528	Redox regulated molecular chaperone. Protects both thermally unfolding and oxidatively damaged proteins from irreversible aggregation. Plays an important role in the bacterial defense system toward oxidative stress	hslO	HSP33	K04083	NA	NA	NA	NA
OXR-9	Chr	cluster_001_consensus_polypolish_177	5_177	178513	179109	+	0.989528	COG0494 NTP pyrophosphohydrolases including oxidative damage repair enzymes	MA20_44635	NUDIX	-	NA	NA	NA	NA
OXR-9	Chr	cluster_001_consensus_polypolish_178	5_178	179106	180266	+	0.989528	tRNA nucleotidyltransferase poly(A) polymerase	pcnB	PolyA_pol,PolyA_pol_RNAbd	K00970	map03018	RNA degradation	Genetic Information Processing	Folding sorting and degradation
OXR-9	Chr	cluster_001_consensus_polypolish_178	5_178	179106	180266	+	0.989528	tRNA nucleotidyltransferase poly(A) polymerase	pcnB	PolyA_pol,PolyA_pol_RNAbd	K00974	NA	NA	NA	NA
OXR-9	Chr	cluster_001_consensus_polypolish_179	5_179	180433	182271	+	0.989528	ABC-type multidrug transport system ATPase and permease	abcT3	ABC_membrane,ABC_tran	K18893	map02010	ABC transporters	Environmental Information Processing	Membrane transport
OXR-9	Chr	cluster_001_consensus_polypolish_179	5_179	180433	182271	+	0.989528	ABC-type multidrug transport system ATPase and permease	abcT3	ABC_membrane,ABC_tran	K06147	NA	NA	NA	NA
OXR-9	Chr	cluster_001_consensus_polypolish_180	5_180	182268	184100	+	0.989528	ABC-type multidrug transport system ATPase and permease	abcT3	ABC_membrane,ABC_tran	K06147	NA	NA	NA	NA
OXR-9	Chr	cluster_001_consensus_polypolish_180	5_180	182268	184100	+	0.989528	ABC-type multidrug transport system ATPase and permease	abcT3	ABC_membrane,ABC_tran	K18893	map02010	ABC transporters	Environmental Information Processing	Membrane transport
OXR-9	Chr	cluster_001_consensus_polypolish_181	5_181	184138	185361	+	NA	Belongs to the class I-like SAM-binding methyltransferase superfamily. RNA M5U methyltransferase family	rumA	tRNA_U5-meth_tr	K03215	NA	NA	NA	NA
OXR-9	Chr	cluster_001_consensus_polypolish_181	5_181	184138	185361	+	NA	Belongs to the class I-like SAM-binding methyltransferase superfamily. RNA M5U methyltransferase family	rumA	tRNA_U5-meth_tr	K00557	NA	NA	NA	NA
OXR-9	Chr	cluster_001_consensus_polypolish_182	5_182	185474	185971	+	0.989528	ErfK YbiS YcfS YnhG family protein	-	YkuD	-	NA	NA	NA	NA
OXR-9	Chr	cluster_001_consensus_polypolish_183	5_183	186034	186531	-	NA	protein with SCP PR1 domains	-	CAP	-	NA	NA	NA	NA
OXR-9	Chr	cluster_001_consensus_polypolish_184	5_184	186700	187311	+	NA	ErfK YbiS YcfS YnhG family protein	-	YkuD	K16291	NA	NA	NA	NA
OXR-9	Chr	cluster_001_consensus_polypolish_185	5_185	187453	187635	+	NA	-	-	-	-	NA	NA	NA	NA
OXR-9	Chr	cluster_001_consensus_polypolish_186	5_186	187741	188817	-	NA	Catalyzes the ferrous insertion into protoporphyrin IX	hemH	Ferrochelatase	K01772	map00860	Porphyrin metabolism	Metabolism	Metabolism of cofactors and vitamins
OXR-9	Chr	cluster_001_consensus_polypolish_187	5_187	188872	189690	-	0.989528	COG0500 SAM-dependent methyltransferases	bioC	Methyltransf_11,Methyltransf_23	-	NA	NA	NA	NA
OXR-9	Chr	cluster_001_consensus_polypolish_188	5_188	189705	190436	+	NA	Competence protein	comF	Pribosyltran	-	NA	NA	NA	NA
OXR-9	Chr	cluster_001_consensus_polypolish_189	5_189	190474	190734	+	NA	Has a glutathione-disulfide oxidoreductase activity in the presence of NADPH and glutathione reductase. Reduces low molecular weight disulfides and proteins	grxC	Glutaredoxin	K03676	NA	NA	NA	NA
OXR-9	Chr	cluster_001_consensus_polypolish_190	5_190	190731	191561	+	0.989528	Nitrilase cyanide hydratase and apolipoprotein N-acyltransferase	-	CN_hydrolase	K11206	NA	NA	NA	NA
OXR-9	Chr	cluster_001_consensus_polypolish_190	5_190	190731	191561	+	0.989528	Nitrilase cyanide hydratase and apolipoprotein N-acyltransferase	-	CN_hydrolase	K01459	NA	NA	NA	NA
OXR-9	Chr	cluster_001_consensus_polypolish_191	5_191	191573	192013	+	NA	transcriptional regulator	-	MarR_2	-	NA	NA	NA	NA
OXR-9	Chr	cluster_001_consensus_polypolish_192	5_192	191988	192758	-	0.989528	O-methyltransferase that catalyzes the 2 O-methylation steps in the ubiquinone biosynthetic pathway	ubiG	Methyltransf_11,Methyltransf_23	K00568	map00130	Ubiquinone and other terpenoid-quinone biosynthesis	Metabolism	Metabolism of cofactors and vitamins
OXR-9	Chr	cluster_001_consensus_polypolish_193	5_193	192807	193778	+	0.989528	Belongs to the peptidase S33 family	pip	Abhydrolase_1	K01259	map00330	Arginine and proline metabolism	Metabolism	Amino acid metabolism
OXR-9	Chr	cluster_001_consensus_polypolish_194	5_194	193775	194638	+	0.989528	COG0747 ABC-type dipeptide transport system, periplasmic component	-	SBP_bac_5	-	NA	NA	NA	NA
OXR-9	Chr	cluster_001_consensus_polypolish_195	5_195	194775	195353	+	0.989528	Required for maturation of 30S ribosomal subunits	rimP	DUF150,DUF150_C	K09748	NA	NA	NA	NA
OXR-9	Chr	cluster_001_consensus_polypolish_196	5_196	195353	196981	+	0.989528	Participates in both transcription termination and antitermination	nusA	HHH_5,KH_5,NusA_N,S1	K02600	NA	NA	NA	NA
OXR-9	Chr	cluster_001_consensus_polypolish_197	5_197	197002	197622	+	0.989528	nucleic-acid-binding protein implicated in transcription termination	MA20_23920	DUF448,Ribosomal_L7Ae	K07742	NA	NA	NA	NA
OXR-9	Chr	cluster_001_consensus_polypolish_198	5_198	197632	200100	+	0.989528	One of the essential components for the initiation of protein synthesis. Protects formylmethionyl-tRNA from spontaneous hydrolysis and promotes its binding to the 30S ribosomal subunits. Also involved in the hydrolysis of GTP during the formation of the 70S ribosomal complex	infB	GTP_EFTU,GTP_EFTU_D2,IF-2,IF2_N,IF2_assoc	K02519	NA	NA	NA	NA
OXR-9	Chr	cluster_001_consensus_polypolish_199	5_199	200110	200916	-	NA	phosphohydrolases	-	Metallophos,Metallophos_2	-	NA	NA	NA	NA
OXR-9	Chr	cluster_001_consensus_polypolish_200	5_200	200913	201830	-	NA	Diacylglycerol kinase	-	DAGK_cat	-	NA	NA	NA	NA
OXR-9	Chr	cluster_001_consensus_polypolish_201	5_201	202151	202549	-	NA	Belongs to the Nudix hydrolase family	mutT	Acetyltransf_3,NUDIX,NUDIX_4	K03574	NA	NA	NA	NA
OXR-9	Chr	cluster_001_consensus_polypolish_202	5_202	202554	203780	-	0.989528	Catalyzes two activities which are involved in the cyclic version of arginine biosynthesis the synthesis of N- acetylglutamate from glutamate and acetyl-CoA as the acetyl donor, and of ornithine by transacetylation between N(2)-acetylornithine and glutamate	argJ	ArgJ	K00620	map00220	Arginine biosynthesis	Metabolism	Amino acid metabolism
OXR-9	Chr	cluster_001_consensus_polypolish_203	5_203	203784	204632	-	0.989528	Peptidylprolyl isomerase	ppiC	Rotamase,Rotamase_3	K03769	NA	NA	NA	NA
OXR-9	Chr	cluster_001_consensus_polypolish_203	5_203	203784	204632	-	0.989528	Peptidylprolyl isomerase	ppiC	Rotamase,Rotamase_3	K01802	NA	NA	NA	NA
OXR-9	Chr	cluster_001_consensus_polypolish_204	5_204	204806	207508	+	0.989528	Part of the Sec protein translocase complex. Interacts with the SecYEG preprotein conducting channel. Has a central role in coupling the hydrolysis of ATP to the transfer of proteins into and across the cell membrane, serving both as a receptor for the preprotein-SecB complex and as an ATP-driven molecular motor driving the stepwise translocation of polypeptide chains across the membrane	secA	SEC-C,SecA_DEAD,SecA_PP_bind,SecA_SW	K03070	map03060	Protein export	Genetic Information Processing	Folding sorting and degradation
OXR-9	Chr	cluster_001_consensus_polypolish_204	5_204	204806	207508	+	0.989528	Part of the Sec protein translocase complex. Interacts with the SecYEG preprotein conducting channel. Has a central role in coupling the hydrolysis of ATP to the transfer of proteins into and across the cell membrane, serving both as a receptor for the preprotein-SecB complex and as an ATP-driven molecular motor driving the stepwise translocation of polypeptide chains across the membrane	secA	SEC-C,SecA_DEAD,SecA_PP_bind,SecA_SW	K03070	map02024	Quorum sensing	Cellular Processes	Cellular community - prokaryotes
OXR-9	Chr	cluster_001_consensus_polypolish_204	5_204	204806	207508	+	0.989528	Part of the Sec protein translocase complex. Interacts with the SecYEG preprotein conducting channel. Has a central role in coupling the hydrolysis of ATP to the transfer of proteins into and across the cell membrane, serving both as a receptor for the preprotein-SecB complex and as an ATP-driven molecular motor driving the stepwise translocation of polypeptide chains across the membrane	secA	SEC-C,SecA_DEAD,SecA_PP_bind,SecA_SW	K03070	map03070	Bacterial secretion system	Environmental Information Processing	Membrane transport
OXR-9	Chr	cluster_001_consensus_polypolish_205	5_205	207611	208582	+	0.989528	-	-	-	-	NA	NA	NA	NA
OXR-9	Chr	cluster_001_consensus_polypolish_206	5_206	208602	210161	+	0.989528	COG0226 ABC-type phosphate transport system, periplasmic component	-	OmpA,PBP_like_2	K02040	map02020	Two-component system	Environmental Information Processing	Signal transduction
OXR-9	Chr	cluster_001_consensus_polypolish_206	5_206	208602	210161	+	0.989528	COG0226 ABC-type phosphate transport system, periplasmic component	-	OmpA,PBP_like_2	K02040	map02010	ABC transporters	Environmental Information Processing	Membrane transport
OXR-9	Chr	cluster_001_consensus_polypolish_207	5_207	210172	210933	-	NA	Belongs to the UPF0758 family	radC	RadC	K03630	NA	NA	NA	NA
OXR-9	Chr	cluster_001_consensus_polypolish_208	5_208	211042	212190	-	0.989528	ATP binding to DnaK triggers the release of the substrate protein, thus completing the reaction cycle. Several rounds of ATP-dependent interactions between DnaJ, DnaK and GrpE are required for fully efficient folding. Also involved, together with DnaK and GrpE, in the DNA replication of plasmids through activation of initiation proteins	dnaJ	DnaJ,DnaJ_C,DnaJ_CXXCXGXG	K03686	NA	NA	NA	NA
OXR-9	Chr	cluster_001_consensus_polypolish_209	5_209	212273	214195	-	0.989528	Heat shock 70 kDa protein	dnaK	HSP70	K04043	map03018	RNA degradation	Genetic Information Processing	Folding sorting and degradation
OXR-9	Chr	cluster_001_consensus_polypolish_210	5_210	214403	215005	+	NA	Alkylated DNA repair protein	alkB	2OG-FeII_Oxy_2	K03919	NA	NA	NA	NA
OXR-9	Chr	cluster_001_consensus_polypolish_211	5_211	215057	215665	-	NA	response to hydrogen peroxide	-	SH3_3	-	NA	NA	NA	NA
OXR-9	Chr	cluster_001_consensus_polypolish_212	5_212	215662	216486	-	0.989528	COG1682 ABC-type polysaccharide polyol phosphate export systems, permease component	-	ABC2_membrane	-	NA	NA	NA	NA
OXR-9	Chr	cluster_001_consensus_polypolish_213	5_213	216603	217400	+	NA	3'(2'),5'-bisphosphate nucleotidase	cysQ	Inositol_P	K01082	map00920	Sulfur metabolism	Metabolism	Energy metabolism
OXR-9	Chr	cluster_001_consensus_polypolish_214	5_214	217400	218200	+	NA	Activates KDO (a required 8-carbon sugar) for incorporation into bacterial lipopolysaccharide in Gram-negative bacteria	kdsB	CTP_transf_3	K00979	map00540	Lipopolysaccharide biosynthesis	Metabolism	Glycan biosynthesis and metabolism
OXR-9	Chr	cluster_001_consensus_polypolish_215	5_215	218197	219474	+	NA	glycosyl transferase	-	Glyco_tranf_2_3,Glycos_transf_1,Glycos_transf_2	-	NA	NA	NA	NA
OXR-9	Chr	cluster_001_consensus_polypolish_216	5_216	219536	220429	+	0.989528	UTP-glucose-1-phosphate uridylyltransferase	galU	NTP_transferase	K00963	map00052	Galactose metabolism	Metabolism	Carbohydrate metabolism
OXR-9	Chr	cluster_001_consensus_polypolish_216	5_216	219536	220429	+	0.989528	UTP-glucose-1-phosphate uridylyltransferase	galU	NTP_transferase	K00963	map00520	Amino sugar and nucleotide sugar metabolism	Metabolism	Carbohydrate metabolism
OXR-9	Chr	cluster_001_consensus_polypolish_216	5_216	219536	220429	+	0.989528	UTP-glucose-1-phosphate uridylyltransferase	galU	NTP_transferase	K00963	map00500	Starch and sucrose metabolism	Metabolism	Carbohydrate metabolism
OXR-9	Chr	cluster_001_consensus_polypolish_216	5_216	219536	220429	+	0.989528	UTP-glucose-1-phosphate uridylyltransferase	galU	NTP_transferase	K00963	map00040	Pentose and glucuronate interconversions	Metabolism	Carbohydrate metabolism
OXR-9	Chr	cluster_001_consensus_polypolish_216	5_216	219536	220429	+	0.989528	UTP-glucose-1-phosphate uridylyltransferase	galU	NTP_transferase	K00963	map00541	O-Antigen nucleotide sugar biosynthesis	Metabolism	Glycan biosynthesis and metabolism
OXR-9	Chr	cluster_001_consensus_polypolish_217	5_217	220447	221652	+	0.989528	Glycosyl transferases group 1	-	Glyco_trans_1_4,Glycos_transf_1	-	NA	NA	NA	NA
OXR-9	Chr	cluster_001_consensus_polypolish_218	5_218	221697	222707	+	NA	Glycosyl transferase family 2	-	Glyco_tranf_2_4	-	NA	NA	NA	NA
OXR-9	Chr	cluster_001_consensus_polypolish_219	5_219	222704	224401	+	NA	glycosyl transferase	-	Branch	-	NA	NA	NA	NA
OXR-9	Chr	cluster_001_consensus_polypolish_220	5_220	224405	225832	+	NA	Sulfotransferase	-	Sulfotransfer_2	-	NA	NA	NA	NA
OXR-9	Chr	cluster_001_consensus_polypolish_221	5_221	225917	226573	+	0.989528	membrane	-	YitT_membrane	K07149	NA	NA	NA	NA
OXR-9	Chr	cluster_001_consensus_polypolish_222	5_222	226724	228913	+	0.989528	Isocitrate dehydrogenase	icd	IDH	K00031	map00020	Citrate cycle (TCA cycle)	Metabolism	Carbohydrate metabolism
OXR-9	Chr	cluster_001_consensus_polypolish_222	5_222	226724	228913	+	0.989528	Isocitrate dehydrogenase	icd	IDH	K00031	map00480	Glutathione metabolism	Metabolism	Metabolism of other amino acids
OXR-9	Chr	cluster_001_consensus_polypolish_222	5_222	226724	228913	+	0.989528	Isocitrate dehydrogenase	icd	IDH	K00031	map00720	Carbon fixation pathways in prokaryotes	Metabolism	Energy metabolism
OXR-9	Chr	cluster_001_consensus_polypolish_222	5_222	226724	228913	+	0.989528	Isocitrate dehydrogenase	icd	IDH	K00031	map04146	Peroxisome	Cellular Processes	Transport and catabolism
OXR-9	Chr	cluster_001_consensus_polypolish_223	5_223	229020	231434	-	0.989528	A type II topoisomerase that negatively supercoils closed circular double-stranded (ds) DNA in an ATP-dependent manner to modulate DNA topology and maintain chromosomes in an underwound state. Negative supercoiling favors strand separation, and DNA replication, transcription, recombination and repair, all of which involve strand separation. Also able to catalyze the interconversion of other topol…	gyrB	DNA_gyraseB,DNA_gyraseB_C,HATPase_c,Toprim	K02470	NA	NA	NA	NA
OXR-9	Chr	cluster_001_consensus_polypolish_224	5_224	231514	232134	-	NA	threonine efflux protein	leuE	LysE	-	NA	NA	NA	NA
OXR-9	Chr	cluster_001_consensus_polypolish_225	5_225	232131	233228	-	NA	it is required for DNA replication and normal SOS inducibility. RecF binds preferentially to single-stranded, linear DNA. It also seems to bind ATP	recF	AAA_21,AAA_23,SMC_N	K03629	map03440	Homologous recombination	Genetic Information Processing	Replication and repair
OXR-9	Chr	cluster_001_consensus_polypolish_226	5_226	233288	234406	-	0.989528	Confers DNA tethering and processivity to DNA polymerases and other proteins. Acts as a clamp, forming a ring around DNA (a reaction catalyzed by the clamp-loading complex) which diffuses in an ATP-independent manner freely and bidirectionally along dsDNA. Initially characterized for its ability to contact the catalytic subunit of DNA polymerase III (Pol III), a complex, multichain enzyme respons…	dnaN	DNA_pol3_beta,DNA_pol3_beta_2,DNA_pol3_beta_3	K02338	map03030	DNA replication	Genetic Information Processing	Replication and repair
OXR-9	Chr	cluster_001_consensus_polypolish_226	5_226	233288	234406	-	0.989528	Confers DNA tethering and processivity to DNA polymerases and other proteins. Acts as a clamp, forming a ring around DNA (a reaction catalyzed by the clamp-loading complex) which diffuses in an ATP-independent manner freely and bidirectionally along dsDNA. Initially characterized for its ability to contact the catalytic subunit of DNA polymerase III (Pol III), a complex, multichain enzyme respons…	dnaN	DNA_pol3_beta,DNA_pol3_beta_2,DNA_pol3_beta_3	K02338	map03430	Mismatch repair	Genetic Information Processing	Replication and repair
OXR-9	Chr	cluster_001_consensus_polypolish_226	5_226	233288	234406	-	0.989528	Confers DNA tethering and processivity to DNA polymerases and other proteins. Acts as a clamp, forming a ring around DNA (a reaction catalyzed by the clamp-loading complex) which diffuses in an ATP-independent manner freely and bidirectionally along dsDNA. Initially characterized for its ability to contact the catalytic subunit of DNA polymerase III (Pol III), a complex, multichain enzyme respons…	dnaN	DNA_pol3_beta,DNA_pol3_beta_2,DNA_pol3_beta_3	K02338	map03440	Homologous recombination	Genetic Information Processing	Replication and repair
OXR-9	Chr	cluster_001_consensus_polypolish_227	5_227	234569	235930	-	0.989528	it binds specifically double-stranded DNA at a 9 bp consensus (dnaA box) 5'-TTATC CA A CA A-3'. DnaA binds to ATP and to acidic phospholipids	dnaA	Bac_DnaA,Bac_DnaA_C,DnaA_N	K02313	map02020	Two-component system	Environmental Information Processing	Signal transduction
OXR-9	Chr	cluster_001_consensus_polypolish_228	5_228	236452	236715	-	0.989528	Binds directly to 16S ribosomal RNA	rpsT	Ribosomal_S20p	K02968	map03010	Ribosome	Genetic Information Processing	Translation
OXR-9	Chr		5_229	236721	236828	-	NA	NA	NA	NA	-	NA	NA	NA	NA
OXR-9	Chr	cluster_001_consensus_polypolish_230	5_230	236889	237665	-	0.989528	Belongs to the enoyl-CoA hydratase isomerase family	-	ECH_1	K01692	map00362	Benzoate degradation	Metabolism	Xenobiotics biodegradation and metabolism
OXR-9	Chr	cluster_001_consensus_polypolish_230	5_230	236889	237665	-	0.989528	Belongs to the enoyl-CoA hydratase isomerase family	-	ECH_1	K01692	map00410	beta-Alanine metabolism	Metabolism	Metabolism of other amino acids
OXR-9	Chr	cluster_001_consensus_polypolish_230	5_230	236889	237665	-	0.989528	Belongs to the enoyl-CoA hydratase isomerase family	-	ECH_1	K01692	map00930	Caprolactam degradation	Metabolism	Xenobiotics biodegradation and metabolism
OXR-9	Chr	cluster_001_consensus_polypolish_230	5_230	236889	237665	-	0.989528	Belongs to the enoyl-CoA hydratase isomerase family	-	ECH_1	K01715	map00650	Butanoate metabolism	Metabolism	Carbohydrate metabolism
OXR-9	Chr	cluster_001_consensus_polypolish_230	5_230	236889	237665	-	0.989528	Belongs to the enoyl-CoA hydratase isomerase family	-	ECH_1	K01692	map00640	Propanoate metabolism	Metabolism	Carbohydrate metabolism
OXR-9	Chr	cluster_001_consensus_polypolish_230	5_230	236889	237665	-	0.989528	Belongs to the enoyl-CoA hydratase isomerase family	-	ECH_1	K01692	map00280	Valine, leucine and isoleucine degradation	Metabolism	Amino acid metabolism
OXR-9	Chr	cluster_001_consensus_polypolish_230	5_230	236889	237665	-	0.989528	Belongs to the enoyl-CoA hydratase isomerase family	-	ECH_1	K01692	map00380	Tryptophan metabolism	Metabolism	Amino acid metabolism
OXR-9	Chr	cluster_001_consensus_polypolish_230	5_230	236889	237665	-	0.989528	Belongs to the enoyl-CoA hydratase isomerase family	-	ECH_1	K01692	map00360	Phenylalanine metabolism	Metabolism	Amino acid metabolism
OXR-9	Chr	cluster_001_consensus_polypolish_230	5_230	236889	237665	-	0.989528	Belongs to the enoyl-CoA hydratase isomerase family	-	ECH_1	K01692	map00071	Fatty acid degradation	Metabolism	Lipid metabolism
OXR-9	Chr	cluster_001_consensus_polypolish_230	5_230	236889	237665	-	0.989528	Belongs to the enoyl-CoA hydratase isomerase family	-	ECH_1	K01692	map00310	Lysine degradation	Metabolism	Amino acid metabolism
OXR-9	Chr	cluster_001_consensus_polypolish_230	5_230	236889	237665	-	0.989528	Belongs to the enoyl-CoA hydratase isomerase family	-	ECH_1	K01692	map00907	Pinene, camphor and geraniol degradation	Metabolism	Metabolism of terpenoids and polyketides
OXR-9	Chr	cluster_001_consensus_polypolish_230	5_230	236889	237665	-	0.989528	Belongs to the enoyl-CoA hydratase isomerase family	-	ECH_1	K01692	map00627	Aminobenzoate degradation	Metabolism	Xenobiotics biodegradation and metabolism
OXR-9	Chr	cluster_001_consensus_polypolish_230	5_230	236889	237665	-	0.989528	Belongs to the enoyl-CoA hydratase isomerase family	-	ECH_1	K01692	map00650	Butanoate metabolism	Metabolism	Carbohydrate metabolism
OXR-9	Chr	cluster_001_consensus_polypolish_231	5_231	237730	238581	-	0.989528	Involved in base excision repair of DNA damaged by oxidation or by mutagenic agents. Acts as DNA glycosylase that recognizes and removes damaged bases. Has a preference for oxidized purines, such as 7,8-dihydro-8-oxoguanine (8-oxoG). Has AP (apurinic apyrimidinic) lyase activity and introduces nicks in the DNA strand. Cleaves the DNA backbone by beta-delta elimination to generate a single-strand …	fpg	Fapy_DNA_glyco,H2TH,zf-FPG_IleRS	K10563	map03410	Base excision repair	Genetic Information Processing	Replication and repair
OXR-9	Chr	cluster_001_consensus_polypolish_232	5_232	238682	239434	+	0.989528	Methyltransferase required for the conversion of demethylmenaquinol (DMKH2) to menaquinol (MKH2) and the conversion of 2-polyprenyl-6-methoxy-1,4-benzoquinol (DDMQH2) to 2- polyprenyl-3-methyl-6-methoxy-1,4-benzoquinol (DMQH2)	ubiE	Ubie_methyltran	K03183	map00130	Ubiquinone and other terpenoid-quinone biosynthesis	Metabolism	Metabolism of cofactors and vitamins
OXR-9	Chr	cluster_001_consensus_polypolish_233	5_233	239434	240966	+	NA	Is probably a protein kinase regulator of UbiI activity which is involved in aerobic coenzyme Q (ubiquinone) biosynthesis	ubiB	ABC1	K03688	NA	NA	NA	NA
OXR-9	Chr	cluster_001_consensus_polypolish_234	5_234	240994	242175	-	NA	Belongs to the thiolase family	bktB	Thiolase_C,Thiolase_N	K00626	map00720	Carbon fixation pathways in prokaryotes	Metabolism	Energy metabolism
OXR-9	Chr	cluster_001_consensus_polypolish_234	5_234	240994	242175	-	NA	Belongs to the thiolase family	bktB	Thiolase_C,Thiolase_N	K00626	map00620	Pyruvate metabolism	Metabolism	Carbohydrate metabolism
OXR-9	Chr	cluster_001_consensus_polypolish_234	5_234	240994	242175	-	NA	Belongs to the thiolase family	bktB	Thiolase_C,Thiolase_N	K00626	map00650	Butanoate metabolism	Metabolism	Carbohydrate metabolism
OXR-9	Chr	cluster_001_consensus_polypolish_234	5_234	240994	242175	-	NA	Belongs to the thiolase family	bktB	Thiolase_C,Thiolase_N	K00626	map00280	Valine, leucine and isoleucine degradation	Metabolism	Amino acid metabolism
OXR-9	Chr	cluster_001_consensus_polypolish_234	5_234	240994	242175	-	NA	Belongs to the thiolase family	bktB	Thiolase_C,Thiolase_N	K00626	map00362	Benzoate degradation	Metabolism	Xenobiotics biodegradation and metabolism
OXR-9	Chr	cluster_001_consensus_polypolish_234	5_234	240994	242175	-	NA	Belongs to the thiolase family	bktB	Thiolase_C,Thiolase_N	K00626	map00380	Tryptophan metabolism	Metabolism	Amino acid metabolism
OXR-9	Chr	cluster_001_consensus_polypolish_234	5_234	240994	242175	-	NA	Belongs to the thiolase family	bktB	Thiolase_C,Thiolase_N	K00626	map00071	Fatty acid degradation	Metabolism	Lipid metabolism
OXR-9	Chr	cluster_001_consensus_polypolish_234	5_234	240994	242175	-	NA	Belongs to the thiolase family	bktB	Thiolase_C,Thiolase_N	K00626	map00630	Glyoxylate and dicarboxylate metabolism	Metabolism	Carbohydrate metabolism
OXR-9	Chr	cluster_001_consensus_polypolish_234	5_234	240994	242175	-	NA	Belongs to the thiolase family	bktB	Thiolase_C,Thiolase_N	K00626	map00310	Lysine degradation	Metabolism	Amino acid metabolism
OXR-9	Chr	cluster_001_consensus_polypolish_234	5_234	240994	242175	-	NA	Belongs to the thiolase family	bktB	Thiolase_C,Thiolase_N	K00626	map02020	Two-component system	Environmental Information Processing	Signal transduction
OXR-9	Chr	cluster_001_consensus_polypolish_234	5_234	240994	242175	-	NA	Belongs to the thiolase family	bktB	Thiolase_C,Thiolase_N	K00626	map00900	Terpenoid backbone biosynthesis	Metabolism	Metabolism of terpenoids and polyketides
OXR-9	Chr	cluster_001_consensus_polypolish_235	5_235	242246	242857	+	NA	transcriptional regulator, XRE family	-	Cupin_2,HTH_3	-	NA	NA	NA	NA
OXR-9	Chr	cluster_001_consensus_polypolish_236	5_236	242952	244136	+	0.989528	Catalyzes the cleavage of 2-amino-3-ketobutyrate to glycine and acetyl-CoA	kbl	Aminotran_1_2	K00639	map00260	Glycine, serine and threonine metabolism	Metabolism	Amino acid metabolism
OXR-9	Chr	cluster_001_consensus_polypolish_237	5_237	244136	245176	+	NA	alcohol dehydrogenase	tdh	ADH_N,ADH_zinc_N	K00060	map00260	Glycine, serine and threonine metabolism	Metabolism	Amino acid metabolism
OXR-9	Chr	cluster_001_consensus_polypolish_238	5_238	245182	245910	-	NA	COG0639 Diadenosine tetraphosphatase and related serine threonine protein phosphatases	-	Metallophos	K07313	NA	NA	NA	NA
OXR-9	Chr	cluster_001_consensus_polypolish_239	5_239	246046	247641	-	0.989528	Belongs to the D-isomer specific 2-hydroxyacid dehydrogenase family	serA	2-Hacid_dh,2-Hacid_dh_C,ACT	K00058	map00270	Cysteine and methionine metabolism	Metabolism	Amino acid metabolism
OXR-9	Chr	cluster_001_consensus_polypolish_239	5_239	246046	247641	-	0.989528	Belongs to the D-isomer specific 2-hydroxyacid dehydrogenase family	serA	2-Hacid_dh,2-Hacid_dh_C,ACT	K00058	map00680	Methane metabolism	Metabolism	Energy metabolism
OXR-9	Chr	cluster_001_consensus_polypolish_239	5_239	246046	247641	-	0.989528	Belongs to the D-isomer specific 2-hydroxyacid dehydrogenase family	serA	2-Hacid_dh,2-Hacid_dh_C,ACT	K00058	map00260	Glycine, serine and threonine metabolism	Metabolism	Amino acid metabolism
OXR-9	Chr	cluster_001_consensus_polypolish_240	5_240	247737	248900	-	0.989528	Catalyzes the reversible conversion of 3- phosphohydroxypyruvate to phosphoserine and of 3-hydroxy-2-oxo-4- phosphonooxybutanoate to phosphohydroxythreonine	serC	Aminotran_5	K00831	map00680	Methane metabolism	Metabolism	Energy metabolism
OXR-9	Chr	cluster_001_consensus_polypolish_240	5_240	247737	248900	-	0.989528	Catalyzes the reversible conversion of 3- phosphohydroxypyruvate to phosphoserine and of 3-hydroxy-2-oxo-4- phosphonooxybutanoate to phosphohydroxythreonine	serC	Aminotran_5	K00831	map00260	Glycine, serine and threonine metabolism	Metabolism	Amino acid metabolism
OXR-9	Chr	cluster_001_consensus_polypolish_240	5_240	247737	248900	-	0.989528	Catalyzes the reversible conversion of 3- phosphohydroxypyruvate to phosphoserine and of 3-hydroxy-2-oxo-4- phosphonooxybutanoate to phosphohydroxythreonine	serC	Aminotran_5	K00831	map00270	Cysteine and methionine metabolism	Metabolism	Amino acid metabolism
OXR-9	Chr	cluster_001_consensus_polypolish_240	5_240	247737	248900	-	0.989528	Catalyzes the reversible conversion of 3- phosphohydroxypyruvate to phosphoserine and of 3-hydroxy-2-oxo-4- phosphonooxybutanoate to phosphohydroxythreonine	serC	Aminotran_5	K00831	map00750	Vitamin B6 metabolism	Metabolism	Metabolism of cofactors and vitamins
OXR-9	Chr	cluster_001_consensus_polypolish_241	5_241	249055	249930	+	0.989528	phosphoserine phosphatase	serB	HAD	K01079	map00260	Glycine, serine and threonine metabolism	Metabolism	Amino acid metabolism
OXR-9	Chr	cluster_001_consensus_polypolish_241	5_241	249055	249930	+	0.989528	phosphoserine phosphatase	serB	HAD	K01079	map00680	Methane metabolism	Metabolism	Energy metabolism
OXR-9	Chr	cluster_001_consensus_polypolish_242	5_242	249985	250965	-	0.989528	L-asparaginase II	ansA	Asparaginase_II	-	NA	NA	NA	NA
OXR-9	Chr	cluster_001_consensus_polypolish_243	5_243	251146	251676	+	0.989528	invasion associated locus B	-	IalB	-	NA	NA	NA	NA
OXR-9	Chr	cluster_001_consensus_polypolish_244	5_244	251977	253368	-	0.989528	Catalyzes the formation of 4-phospho-L-aspartate from L-aspartate and ATP	-	AA_kinase,ACT_7	K00928	map00261	Monobactam biosynthesis	Metabolism	Biosynthesis of other secondary metabolites
OXR-9	Chr	cluster_001_consensus_polypolish_244	5_244	251977	253368	-	0.989528	Catalyzes the formation of 4-phospho-L-aspartate from L-aspartate and ATP	-	AA_kinase,ACT_7	K00928	map00300	Lysine biosynthesis	Metabolism	Amino acid metabolism
OXR-9	Chr	cluster_001_consensus_polypolish_244	5_244	251977	253368	-	0.989528	Catalyzes the formation of 4-phospho-L-aspartate from L-aspartate and ATP	-	AA_kinase,ACT_7	K00928	map00260	Glycine, serine and threonine metabolism	Metabolism	Amino acid metabolism
OXR-9	Chr	cluster_001_consensus_polypolish_244	5_244	251977	253368	-	0.989528	Catalyzes the formation of 4-phospho-L-aspartate from L-aspartate and ATP	-	AA_kinase,ACT_7	K00928	map00270	Cysteine and methionine metabolism	Metabolism	Amino acid metabolism
OXR-9	Chr	cluster_001_consensus_polypolish_245	5_245	253419	253811	-	0.989528	Catalyzes the circularization of gamma-N-acetyl- alpha,gamma-diaminobutyric acid (ADABA) to ectoine (1,4,5,6- tetrahydro-2-methyl-4-pyrimidine carboxylic acid), which is an excellent osmoprotectant	ectC	Ectoine_synth	K06720	map00260	Glycine, serine and threonine metabolism	Metabolism	Amino acid metabolism
OXR-9	Chr	cluster_001_consensus_polypolish_246	5_246	253817	255109	-	0.989528	Belongs to the class-III pyridoxal-phosphate-dependent aminotransferase family	ectB	Aminotran_3	K00836	map00260	Glycine, serine and threonine metabolism	Metabolism	Amino acid metabolism
OXR-9	Chr	cluster_001_consensus_polypolish_247	5_247	255162	255695	-	NA	COG0454 Histone acetyltransferase HPA2 and related acetyltransferases	ectA	Acetyltransf_1	K06718	map00260	Glycine, serine and threonine metabolism	Metabolism	Amino acid metabolism
OXR-9	Chr	cluster_001_consensus_polypolish_248	5_248	255930	256430	+	NA	COG1846 Transcriptional regulators	-	MarR,MarR_2	-	NA	NA	NA	NA
OXR-9	Chr	cluster_001_consensus_polypolish_249	5_249	256520	257701	+	0.989528	Specifically methylates position 2 of adenine 2503 in 23S rRNA and position 2 of adenine 37 in tRNAs	rlmN	Radical_SAM	K06941	NA	NA	NA	NA
OXR-9	Chr	cluster_001_consensus_polypolish_250	5_250	257698	258828	-	NA	COG0665 Glycine D-amino acid oxidases (deaminating)	-	DAO	K19746	map00470	D-Amino acid metabolism	Metabolism	Metabolism of other amino acids
OXR-9	Chr	cluster_001_consensus_polypolish_251	5_251	259064	260551	+	0.989528	Bacterial extracellular solute-binding proteins, family 5 Middle	-	SBP_bac_5	-	NA	NA	NA	NA
OXR-9	Chr	cluster_001_consensus_polypolish_252	5_252	260602	261546	+	NA	COG0601 ABC-type dipeptide oligopeptide nickel transport systems, permease components	-	BPD_transp_1	K02033	map02024	Quorum sensing	Cellular Processes	Cellular community - prokaryotes
OXR-9	Chr	cluster_001_consensus_polypolish_253	5_253	261543	262361	+	NA	ABC-type dipeptide oligopeptide nickel transport systems, permease components	-	BPD_transp_1	K02034	map02024	Quorum sensing	Cellular Processes	Cellular community - prokaryotes
OXR-9	Chr	cluster_001_consensus_polypolish_254	5_254	262358	263332	+	NA	Oligopeptide/dipeptide transporter, C-terminal region	-	ABC_tran,oligo_HPY	-	NA	NA	NA	NA
OXR-9	Chr	cluster_001_consensus_polypolish_255	5_255	263325	264113	+	NA	Belongs to the ABC transporter superfamily	MA20_14675	ABC_tran,oligo_HPY	K02032	map02024	Quorum sensing	Cellular Processes	Cellular community - prokaryotes
OXR-9	Chr	cluster_001_consensus_polypolish_256	5_256	264110	264916	+	0.989528	Hydrolyzes cAMP to 5'-AMP. Plays an important regulatory role in modulating the intracellular concentration of cAMP, thereby influencing cAMP-dependent processes	-	Metallophos	-	NA	NA	NA	NA
OXR-9	Chr	cluster_001_consensus_polypolish_257	5_257	265074	265709	+	NA	Transcriptional Regulator, XRE family with Cupin sensor	-	Cupin_2,HTH_3,HTH_31	-	NA	NA	NA	NA
OXR-9	Chr	cluster_001_consensus_polypolish_258	5_258	265774	267366	+	0.989528	ABC-type dipeptide transport system periplasmic component	dppA	SBP_bac_5	K12368	map02010	ABC transporters	Environmental Information Processing	Membrane transport
OXR-9	Chr	cluster_001_consensus_polypolish_258	5_258	265774	267366	+	0.989528	ABC-type dipeptide transport system periplasmic component	dppA	SBP_bac_5	K12368	map02030	Bacterial chemotaxis	Cellular Processes	Cell motility
OXR-9	Chr	cluster_001_consensus_polypolish_259	5_259	267445	268554	+	NA	Belongs to the peptidase M24B family	-	Creatinase_N,Peptidase_M24	-	NA	NA	NA	NA
OXR-9	Chr	cluster_001_consensus_polypolish_260	5_260	268548	269555	+	NA	ABC-type dipeptide oligopeptide nickel transport systems, permease components	dppB	BPD_transp_1	K12369	map02010	ABC transporters	Environmental Information Processing	Membrane transport
OXR-9	Chr	cluster_001_consensus_polypolish_261	5_261	269555	270460	+	NA	ABC-type dipeptide oligopeptide nickel transport systems, permease components	dppC	BPD_transp_1,OppC_N	K12370	map02010	ABC transporters	Environmental Information Processing	Membrane transport
OXR-9	Chr	cluster_001_consensus_polypolish_261	5_261	269555	270460	+	NA	ABC-type dipeptide oligopeptide nickel transport systems, permease components	dppC	BPD_transp_1,OppC_N	K02034	map02024	Quorum sensing	Cellular Processes	Cellular community - prokaryotes
OXR-9	Chr	cluster_001_consensus_polypolish_262	5_262	270464	271441	+	0.989528	Belongs to the ABC transporter superfamily	dppD	ABC_tran,oligo_HPY	K12371	map02010	ABC transporters	Environmental Information Processing	Membrane transport
OXR-9	Chr	cluster_001_consensus_polypolish_263	5_263	271438	272397	+	NA	Belongs to the ABC transporter superfamily	dppF	ABC_tran,oligo_HPY	K12372	map02010	ABC transporters	Environmental Information Processing	Membrane transport
OXR-9	Chr	cluster_001_consensus_polypolish_264	5_264	272414	273403	-	NA	succinylglutamate desuccinylase aspartoacylase	eutE	AstE_AspA	K15784	map00260	Glycine, serine and threonine metabolism	Metabolism	Amino acid metabolism
OXR-9	Chr	cluster_001_consensus_polypolish_264	5_264	272414	273403	-	NA	succinylglutamate desuccinylase aspartoacylase	eutE	AstE_AspA	K06987	NA	NA	NA	NA
OXR-9	Chr	cluster_001_consensus_polypolish_265	5_265	273400	274581	-	0.989528	COG0006 Xaa-Pro aminopeptidase	y4tM	Creatinase_N,Peptidase_M24	K15783	map00260	Glycine, serine and threonine metabolism	Metabolism	Amino acid metabolism
OXR-9	Chr	cluster_001_consensus_polypolish_265	5_265	273400	274581	-	0.989528	COG0006 Xaa-Pro aminopeptidase	y4tM	Creatinase_N,Peptidase_M24	K01271	NA	NA	NA	NA
OXR-9	Chr	cluster_001_consensus_polypolish_266	5_266	274642	275433	-	NA	Catalyzes the conversion of maleate to fumarate	-	Asp_Glu_race	K01799	map00760	Nicotinate and nicotinamide metabolism	Metabolism	Metabolism of cofactors and vitamins
OXR-9	Chr	cluster_001_consensus_polypolish_266	5_266	274642	275433	-	NA	Catalyzes the conversion of maleate to fumarate	-	Asp_Glu_race	K01799	map00650	Butanoate metabolism	Metabolism	Carbohydrate metabolism
OXR-9	Chr	cluster_001_consensus_polypolish_267	5_267	275451	275891	-	NA	COG0589 Universal stress protein UspA and related nucleotide-binding	-	Usp	-	NA	NA	NA	NA
OXR-9	Chr	cluster_001_consensus_polypolish_268	5_268	275904	277190	-	0.989528	COG1593 TRAP-type C4-dicarboxylate transport system large permease component	-	DctM	-	NA	NA	NA	NA
OXR-9	Chr	cluster_001_consensus_polypolish_269	5_269	277194	277832	-	NA	COG3090 TRAP-type C4-dicarboxylate transport system small permease component	uehB	DctQ	-	NA	NA	NA	NA
OXR-9	Chr	cluster_001_consensus_polypolish_270	5_270	277906	278916	-	0.989528	COG1638 TRAP-type C4-dicarboxylate transport system, periplasmic component	-	DctP	-	NA	NA	NA	NA
OXR-9	Chr	cluster_001_consensus_polypolish_271	5_271	279054	280454	-	NA	Transcriptional regulators containing a DNA-binding HTH domain and an aminotransferase domain (MocR family) and their eukaryotic orthologs	-	Aminotran_1_2,GntR	-	NA	NA	NA	NA
OXR-9	Chr	cluster_001_consensus_polypolish_272	5_272	280474	280986	+	NA	transcriptional regulator	-	AsnC_trans_reg,HTH_24	K15782	NA	NA	NA	NA
OXR-9	Chr	cluster_001_consensus_polypolish_273	5_273	281115	282599	+	0.989528	belongs to the aldehyde dehydrogenase family	gabD6	Aldedh	K15786	map00260	Glycine, serine and threonine metabolism	Metabolism	Amino acid metabolism
OXR-9	Chr	cluster_001_consensus_polypolish_274	5_274	282648	284018	+	0.989528	Belongs to the class-III pyridoxal-phosphate-dependent aminotransferase family	-	Aminotran_3	K15785	map00260	Glycine, serine and threonine metabolism	Metabolism	Amino acid metabolism
OXR-9	Chr	cluster_001_consensus_polypolish_275	5_275	284308	285279	+	0.989528	COG0745 Response regulators consisting of a CheY-like receiver domain and a winged-helix DNA-binding domain	-	Response_reg	-	NA	NA	NA	NA
OXR-9	Chr	cluster_001_consensus_polypolish_276	5_276	285285	285635	+	0.989528	Histidine Phosphotransfer domain	-	Hpt	-	NA	NA	NA	NA
OXR-9	Chr	cluster_001_consensus_polypolish_277	5_277	285725	286096	-	NA	COG0784 FOG CheY-like receiver	-	Response_reg	-	NA	NA	NA	NA
OXR-9	Chr	cluster_001_consensus_polypolish_278	5_278	286109	287761	-	0.989528	signal transduction histidine kinase	-	HATPase_c,HisKA,PAS,PAS_4,PAS_9	-	NA	NA	NA	NA
OXR-9	Chr	cluster_001_consensus_polypolish_279	5_279	287915	291115	-	NA	Histidine kinase	-	CHASE,HAMP,HATPase_c,HisKA,MASE1,PAS,PAS_3,PAS_4,PAS_8,PAS_9,Response_reg,dCache_3,sCache_3_3	-	NA	NA	NA	NA
OXR-9	Chr	cluster_001_consensus_polypolish_280	5_280	291396	293009	+	NA	Involved in the biosynthesis of the osmoprotectant glycine betaine. Catalyzes the oxidation of choline to betaine aldehyde and betaine aldehyde to glycine betaine at the same rate	-	GMC_oxred_C,GMC_oxred_N	K00108	map00260	Glycine, serine and threonine metabolism	Metabolism	Amino acid metabolism
OXR-9	Chr	cluster_001_consensus_polypolish_281	5_281	293013	293978	+	NA	2-nitropropane dioxygenase	MA20_36475	NMO	K00459	map00910	Nitrogen metabolism	Metabolism	Energy metabolism
OXR-9	Chr	cluster_001_consensus_polypolish_282	5_282	294004	294867	-	NA	Belongs to the LOG family	-	Lysine_decarbox	K06966	map00240	Pyrimidine metabolism	Metabolism	Nucleotide metabolism
OXR-9	Chr	cluster_001_consensus_polypolish_282	5_282	294004	294867	-	NA	Belongs to the LOG family	-	Lysine_decarbox	K06966	map00230	Purine metabolism	Metabolism	Nucleotide metabolism
OXR-9	Chr	cluster_001_consensus_polypolish_283	5_283	295041	295868	+	0.989528	Belongs to the transferase hexapeptide repeat family	dapD	Hexapep,Hexapep_2,THDPS_N_2	K00674	map00300	Lysine biosynthesis	Metabolism	Amino acid metabolism
OXR-9	Chr	cluster_001_consensus_polypolish_284	5_284	295926	296180	+	0.989528	membrane	-	Transgly_assoc	-	NA	NA	NA	NA
OXR-9	Chr	cluster_001_consensus_polypolish_285	5_285	296255	296593	+	NA	-	-	-	-	NA	NA	NA	NA
OXR-9	Chr	cluster_001_consensus_polypolish_286	5_286	296695	297840	+	NA	Catalyzes the hydrolysis of N-succinyl-L,L- diaminopimelic acid (SDAP), forming succinate and LL-2,6- diaminoheptanedioate (DAP), an intermediate involved in the bacterial biosynthesis of lysine and meso-diaminopimelic acid, an essential component of bacterial cell walls	dapE	M20_dimer,Peptidase_M20	K01439	map00300	Lysine biosynthesis	Metabolism	Amino acid metabolism
OXR-9	Chr	cluster_001_consensus_polypolish_287	5_287	297837	298406	+	NA	Protein conserved in bacteria	-	DUF2064	K09931	NA	NA	NA	NA
OXR-9	Chr	cluster_001_consensus_polypolish_288	5_288	298439	300709	+	0.989528	3'-5' exoribonuclease that releases 5'-nucleoside monophosphates and is involved in maturation of structured RNAs	rnr	RNB,S1	K12573	map03018	RNA degradation	Genetic Information Processing	Folding sorting and degradation
OXR-9	Chr	cluster_001_consensus_polypolish_289	5_289	300811	302109	+	0.989528	Lytic murein transglycosylase	-	PG_binding_1,SLT_2	K00786	NA	NA	NA	NA
OXR-9	Chr	cluster_001_consensus_polypolish_289	5_289	300811	302109	+	0.989528	Lytic murein transglycosylase	-	PG_binding_1,SLT_2	K08305	NA	NA	NA	NA
OXR-9	Chr	cluster_001_consensus_polypolish_290	5_290	302143	303537	-	0.989528	Belongs to the class-III pyridoxal-phosphate-dependent aminotransferase family	bioA	Aminotran_3	K12256	map00330	Arginine and proline metabolism	Metabolism	Amino acid metabolism
OXR-9	Chr	cluster_001_consensus_polypolish_291	5_291	303613	304383	-	NA	Transcriptional regulator, gntR family	-	FCD,GntR	-	NA	NA	NA	NA
OXR-9	Chr	cluster_001_consensus_polypolish_292	5_292	304460	305545	+	NA	Required for the activity of the bacterial periplasmic transport system of putrescine	potF	SBP_bac_8	K11073	map02010	ABC transporters	Environmental Information Processing	Membrane transport
OXR-9	Chr	cluster_001_consensus_polypolish_293	5_293	305645	306772	+	NA	Part of the ABC transporter complex PotABCD involved in spermidine putrescine import. Responsible for energy coupling to the transport system	potA	ABC_tran,TOBE_2	K11076	map02010	ABC transporters	Environmental Information Processing	Membrane transport
OXR-9	Chr	cluster_001_consensus_polypolish_294	5_294	306769	307650	+	NA	ABC-type spermidine putrescine transport system, permease component I	potH	BPD_transp_1	K11075	map02010	ABC transporters	Environmental Information Processing	Membrane transport
OXR-9	Chr	cluster_001_consensus_polypolish_295	5_295	307647	308468	+	NA	ABC-type spermidine putrescine transport system, permease component II	potI	BPD_transp_1	K11074	map02010	ABC transporters	Environmental Information Processing	Membrane transport
OXR-9	Chr	cluster_001_consensus_polypolish_296	5_296	308465	309793	+	NA	COG0665 Glycine D-amino acid oxidases (deaminating)	ordL	DAO	-	NA	NA	NA	NA
OXR-9	Chr	cluster_001_consensus_polypolish_297	5_297	309803	310702	-	0.989528	Belongs to the UPF0176 family	yceA	Rhodanese	K07146	NA	NA	NA	NA
OXR-9	Chr	cluster_001_consensus_polypolish_298	5_298	310801	311397	+	NA	Nicotinamidase	pncA	Isochorismatase	K08281	map00760	Nicotinate and nicotinamide metabolism	Metabolism	Metabolism of cofactors and vitamins
OXR-9	Chr	cluster_001_consensus_polypolish_299	5_299	311467	312759	+	0.989528	Catalyzes the synthesis of beta-nicotinate D- ribonucleotide from nicotinate and 5-phospho-D-ribose 1-phosphate at the expense of ATP	pncB	NAPRTase	K00763	map00760	Nicotinate and nicotinamide metabolism	Metabolism	Metabolism of cofactors and vitamins
OXR-9	Chr	cluster_001_consensus_polypolish_300	5_300	312763	313773	-	NA	Histidine kinase	-	HWE_HK,PAS_9	-	NA	NA	NA	NA
OXR-9	Chr	cluster_001_consensus_polypolish_301	5_301	314190	314360	+	NA	Probable cobalt transporter subunit (CbtB)	cbtB	CbtB	-	NA	NA	NA	NA
OXR-9	Chr	cluster_001_consensus_polypolish_302	5_302	314574	315257	+	NA	cobalt transporter subunit CbtA	cbtA	CbtA	-	NA	NA	NA	NA
OXR-9	Chr	cluster_001_consensus_polypolish_303	5_303	315269	315781	+	NA	-	-	-	-	NA	NA	NA	NA
OXR-9	Chr	cluster_001_consensus_polypolish_304	5_304	315854	316228	+	NA	metal-binding protein	MA20_14540	DUF1636	-	NA	NA	NA	NA
OXR-9	Chr	cluster_001_consensus_polypolish_305	5_305	316225	317259	+	NA	cobalamin biosynthesis protein CobW	cobW	CobW_C,cobW	K02234	NA	NA	NA	NA
OXR-9	Chr	cluster_001_consensus_polypolish_306	5_306	317266	320508	+	0.989528	COG1429 Cobalamin biosynthesis protein CobN and related Mg-chelatases	cobN	CobN-Mg_chel	K02230	map00860	Porphyrin metabolism	Metabolism	Metabolism of cofactors and vitamins
OXR-9	Chr	cluster_001_consensus_polypolish_307	5_307	320505	321653	+	NA	Sulfite reductase	cobG	NIR_SIR,NIR_SIR_ferr	K02229	map00860	Porphyrin metabolism	Metabolism	Metabolism of cofactors and vitamins
OXR-9	Chr	cluster_001_consensus_polypolish_308	5_308	321643	322272	+	NA	Precorrin-8X methylmutase	cobH	CbiC	K06042	map00860	Porphyrin metabolism	Metabolism	Metabolism of cofactors and vitamins
OXR-9	Chr	cluster_001_consensus_polypolish_309	5_309	322269	323006	+	NA	Precorrin-2	cobI	TP_methylase	K03394	map00860	Porphyrin metabolism	Metabolism	Metabolism of cofactors and vitamins
OXR-9	Chr	cluster_001_consensus_polypolish_310	5_310	323003	323737	+	NA	precorrin-3b	cobJ	CbiG_C,CbiG_N,TP_methylase	K05934	map00860	Porphyrin metabolism	Metabolism	Metabolism of cofactors and vitamins
OXR-9	Chr	cluster_001_consensus_polypolish_310	5_310	323003	323737	+	NA	precorrin-3b	cobJ	CbiG_C,CbiG_N,TP_methylase	K13541	map00860	Porphyrin metabolism	Metabolism	Metabolism of cofactors and vitamins
OXR-9	Chr	cluster_001_consensus_polypolish_311	5_311	323713	324459	-	NA	precorrin-6x reductase	cobK	CbiJ	K05895	map00860	Porphyrin metabolism	Metabolism	Metabolism of cofactors and vitamins
OXR-9	Chr	cluster_001_consensus_polypolish_312	5_312	324461	325642	+	NA	Precorrin-6y C5,15-methyltransferase	cobL	PCMT,TP_methylase	K00595	map00860	Porphyrin metabolism	Metabolism	Metabolism of cofactors and vitamins
OXR-9	Chr	cluster_001_consensus_polypolish_313	5_313	325639	326007	+	NA	Cobalamin synthesis G C-terminus	-	CbiG_C	K02189	map00860	Porphyrin metabolism	Metabolism	Metabolism of cofactors and vitamins
OXR-9	Chr	cluster_001_consensus_polypolish_314	5_314	326013	326798	+	NA	Belongs to the precorrin methyltransferase family	cobM	TP_methylase	K05936	map00860	Porphyrin metabolism	Metabolism	Metabolism of cofactors and vitamins
OXR-9	Chr	cluster_001_consensus_polypolish_315	5_315	326795	328117	+	NA	Catalyzes the ATP-dependent amidation of the two carboxylate groups at positions a and c of hydrogenobyrinate, using either L-glutamine or ammonia as the nitrogen source	cobB	AAA_26,CbiA,GATase_3	K02224	map00860	Porphyrin metabolism	Metabolism	Metabolism of cofactors and vitamins
OXR-9	Chr	cluster_001_consensus_polypolish_316	5_316	328117	328842	+	NA	Multifunctional enzyme that catalyzes the SAM-dependent methylations of uroporphyrinogen III at position C-2 and C-7 to form precorrin-2 via precorrin-1. Then it catalyzes the NAD- dependent ring dehydrogenation of precorrin-2 to yield sirohydrochlorin. Finally, it catalyzes the ferrochelation of sirohydrochlorin to yield siroheme	cobA	CysG_dimeriser,NAD_binding_7,Sirohm_synth_M,TP_methylase	K02303	map00860	Porphyrin metabolism	Metabolism	Metabolism of cofactors and vitamins
OXR-9	Chr	cluster_001_consensus_polypolish_316	5_316	328117	328842	+	NA	Multifunctional enzyme that catalyzes the SAM-dependent methylations of uroporphyrinogen III at position C-2 and C-7 to form precorrin-2 via precorrin-1. Then it catalyzes the NAD- dependent ring dehydrogenation of precorrin-2 to yield sirohydrochlorin. Finally, it catalyzes the ferrochelation of sirohydrochlorin to yield siroheme	cobA	CysG_dimeriser,NAD_binding_7,Sirohm_synth_M,TP_methylase	K02302	map00860	Porphyrin metabolism	Metabolism	Metabolism of cofactors and vitamins
OXR-9	Chr	cluster_001_consensus_polypolish_317	5_317	328839	329141	+	NA	metal-binding protein	-	DUF1636	-	NA	NA	NA	NA
OXR-9	Chr	cluster_001_consensus_polypolish_318	5_318	329138	329887	+	NA	synthase	cobF	TP_methylase	K02228	map00860	Porphyrin metabolism	Metabolism	Metabolism of cofactors and vitamins
OXR-9	Chr	cluster_001_consensus_polypolish_319	5_319	329891	330313	-	NA	chain release factor	MA20_05665	RF-1	K15034	NA	NA	NA	NA
OXR-9	Chr	cluster_001_consensus_polypolish_320	5_320	330643	331263	-	0.989528	Involved in the import of queuosine (Q) precursors, required for Q precursor salvage	yhhQ	Vut_1	K09125	NA	NA	NA	NA
OXR-9	Chr	cluster_001_consensus_polypolish_321	5_321	331328	332242	-	NA	Protein conserved in bacteria	-	Phytase-like	-	NA	NA	NA	NA
OXR-9	Chr	cluster_001_consensus_polypolish_322	5_322	332215	333159	-	NA	murein endopeptidase	mepA	Peptidase_M74	K07261	NA	NA	NA	NA
OXR-9	Chr	cluster_001_consensus_polypolish_323	5_323	333156	334529	-	NA	Major facilitator superfamily	MA20_25070	ATG22	K06902	map04138	Autophagy - yeast	Cellular Processes	Transport and catabolism
OXR-9	Chr	cluster_001_consensus_polypolish_324	5_324	334634	335212	-	NA	Thioesterase-like superfamily	-	4HBT_2	-	NA	NA	NA	NA
OXR-9	Chr	cluster_001_consensus_polypolish_325	5_325	335345	335632	+	0.989528	integral membrane protein	MA20_25225	YGGT	K02221	NA	NA	NA	NA
OXR-9	Chr	cluster_001_consensus_polypolish_326	5_326	335742	337787	+	NA	DNA helicase	recQ	DEAD,HRDC,Helicase_C,RQC,RecQ_Zn_bind	K03654	map03018	RNA degradation	Genetic Information Processing	Folding sorting and degradation
OXR-9	Chr	cluster_001_consensus_polypolish_327	5_327	337818	338597	+	NA	Belongs to the UPF0246 family	-	H2O2_YaaD	K09861	NA	NA	NA	NA
OXR-9	Chr	cluster_001_consensus_polypolish_328	5_328	338691	339341	+	NA	transport system periplasmic component	-	DUF1007	-	NA	NA	NA	NA
OXR-9	Chr	cluster_001_consensus_polypolish_329	5_329	339326	340207	+	NA	Belongs to the NiCoT transporter (TC 2.A.52) family	-	NicO	K08970	NA	NA	NA	NA
OXR-9	Chr	cluster_001_consensus_polypolish_330	5_330	340204	342246	-	NA	membrane	MA20_44660	GATase1_like	-	NA	NA	NA	NA
OXR-9	Chr	cluster_001_consensus_polypolish_331	5_331	342243	345011	-	NA	N-terminal double-transmembrane domain	MA20_44655	BatA,DUF4159	-	NA	NA	NA	NA
OXR-9	Chr	cluster_001_consensus_polypolish_332	5_332	345008	345895	-	NA	conserved protein (some members contain a von Willebrand factor type A (vWA) domain)	MA20_44650	DUF58	-	NA	NA	NA	NA
OXR-9	Chr	cluster_001_consensus_polypolish_333	5_333	345892	346899	-	NA	PFAM ATPase associated with various cellular activities, AAA_3	moxR	AAA_3	K03924	NA	NA	NA	NA
OXR-9	Chr	cluster_001_consensus_polypolish_334	5_334	346988	347545	+	0.989528	protein conserved in bacteria	MA20_44640	DUF1285	K09986	NA	NA	NA	NA
OXR-9	Chr	cluster_001_consensus_polypolish_335	5_335	347564	348328	+	NA	Belongs to the hyi family	hyi	AP_endonuc_2	K01816	map00630	Glyoxylate and dicarboxylate metabolism	Metabolism	Carbohydrate metabolism
OXR-9	Chr	cluster_001_consensus_polypolish_335	5_335	347564	348328	+	NA	Belongs to the hyi family	hyi	AP_endonuc_2	K22131	NA	NA	NA	NA
OXR-9	Chr	cluster_001_consensus_polypolish_336	5_336	348317	348934	-	NA	Glutathione S-transferase	-	GST_C,GST_C_2,GST_N_3	-	NA	NA	NA	NA
OXR-9	Chr		5_337	349163	349369	-	NA	NA	NA	NA	-	NA	NA	NA	NA
OXR-9	Chr	cluster_001_consensus_polypolish_338	5_338	349369	352167	-	0.989528	In addition to polymerase activity, this DNA polymerase exhibits 5'-3' exonuclease activity	polA	5_3_exonuc,5_3_exonuc_N,DNA_pol_A,DNA_pol_A_exo1	K02335	map03420	Nucleotide excision repair	Genetic Information Processing	Replication and repair
OXR-9	Chr	cluster_001_consensus_polypolish_338	5_338	349369	352167	-	0.989528	In addition to polymerase activity, this DNA polymerase exhibits 5'-3' exonuclease activity	polA	5_3_exonuc,5_3_exonuc_N,DNA_pol_A,DNA_pol_A_exo1	K02335	map03410	Base excision repair	Genetic Information Processing	Replication and repair
OXR-9	Chr	cluster_001_consensus_polypolish_338	5_338	349369	352167	-	0.989528	In addition to polymerase activity, this DNA polymerase exhibits 5'-3' exonuclease activity	polA	5_3_exonuc,5_3_exonuc_N,DNA_pol_A,DNA_pol_A_exo1	K02335	map03030	DNA replication	Genetic Information Processing	Replication and repair
OXR-9	Chr	cluster_001_consensus_polypolish_338	5_338	349369	352167	-	0.989528	In addition to polymerase activity, this DNA polymerase exhibits 5'-3' exonuclease activity	polA	5_3_exonuc,5_3_exonuc_N,DNA_pol_A,DNA_pol_A_exo1	K02335	map03440	Homologous recombination	Genetic Information Processing	Replication and repair
OXR-9	Chr	cluster_001_consensus_polypolish_339	5_339	352291	352470	-	NA	Protein conserved in bacteria	-	zf-CHCC	-	NA	NA	NA	NA
OXR-9	Chr	cluster_001_consensus_polypolish_340	5_340	352639	354156	+	NA	Catalyzes the interconversion of 2-phosphoglycerate and 3-phosphoglycerate	gpmI	Metalloenzyme,Phosphodiest,iPGM_N	K15633	map00010	Glycolysis / Gluconeogenesis	Metabolism	Carbohydrate metabolism
OXR-9	Chr	cluster_001_consensus_polypolish_340	5_340	352639	354156	+	NA	Catalyzes the interconversion of 2-phosphoglycerate and 3-phosphoglycerate	gpmI	Metalloenzyme,Phosphodiest,iPGM_N	K15633	map00680	Methane metabolism	Metabolism	Energy metabolism
OXR-9	Chr	cluster_001_consensus_polypolish_340	5_340	352639	354156	+	NA	Catalyzes the interconversion of 2-phosphoglycerate and 3-phosphoglycerate	gpmI	Metalloenzyme,Phosphodiest,iPGM_N	K15633	map00260	Glycine, serine and threonine metabolism	Metabolism	Amino acid metabolism
OXR-9	Chr	cluster_001_consensus_polypolish_341	5_341	354153	355289	+	NA	COG4942 Membrane-bound metallopeptidase	filA	Peptidase_M23	-	NA	NA	NA	NA
OXR-9	Chr	cluster_001_consensus_polypolish_342	5_342	355293	356633	+	0.989528	Belongs to the peptidase S41A family	ctpA	PDZ_2,Peptidase_S41	K03797	NA	NA	NA	NA
OXR-9	Chr	cluster_001_consensus_polypolish_343	5_343	356717	357091	-	NA	-	-	-	-	NA	NA	NA	NA
OXR-9	Chr	cluster_001_consensus_polypolish_344	5_344	357101	357874	-	NA	-	-	-	-	NA	NA	NA	NA
OXR-9	Chr	cluster_001_consensus_polypolish_345	5_345	357993	358592	-	NA	-	-	-	-	NA	NA	NA	NA
OXR-9	Chr	cluster_001_consensus_polypolish_346	5_346	358573	360339	-	0.989528	Belongs to the IlvD Edd family	ilvD	ILVD_EDD	K01687	map00770	Pantothenate and CoA biosynthesis	Metabolism	Metabolism of cofactors and vitamins
OXR-9	Chr	cluster_001_consensus_polypolish_346	5_346	358573	360339	-	0.989528	Belongs to the IlvD Edd family	ilvD	ILVD_EDD	K01687	map00290	Valine, leucine and isoleucine biosynthesis	Metabolism	Amino acid metabolism
OXR-9	Chr	cluster_001_consensus_polypolish_347	5_347	360550	361449	+	0.989528	CAAX amino terminal protease family protein	-	Abi	K07052	NA	NA	NA	NA
OXR-9	Chr	cluster_001_consensus_polypolish_348	5_348	361506	362465	+	NA	Component of the acetyl coenzyme A carboxylase (ACC) complex. Biotin carboxylase (BC) catalyzes the carboxylation of biotin on its carrier protein (BCCP) and then the CO(2) group is transferred by the transcarboxylase to acetyl-CoA to form malonyl- CoA	accD	Carboxyl_trans	K01963	map00640	Propanoate metabolism	Metabolism	Carbohydrate metabolism
OXR-9	Chr	cluster_001_consensus_polypolish_348	5_348	361506	362465	+	NA	Component of the acetyl coenzyme A carboxylase (ACC) complex. Biotin carboxylase (BC) catalyzes the carboxylation of biotin on its carrier protein (BCCP) and then the CO(2) group is transferred by the transcarboxylase to acetyl-CoA to form malonyl- CoA	accD	Carboxyl_trans	K01963	map00620	Pyruvate metabolism	Metabolism	Carbohydrate metabolism
OXR-9	Chr	cluster_001_consensus_polypolish_348	5_348	361506	362465	+	NA	Component of the acetyl coenzyme A carboxylase (ACC) complex. Biotin carboxylase (BC) catalyzes the carboxylation of biotin on its carrier protein (BCCP) and then the CO(2) group is transferred by the transcarboxylase to acetyl-CoA to form malonyl- CoA	accD	Carboxyl_trans	K01963	map00061	Fatty acid biosynthesis	Metabolism	Lipid metabolism
OXR-9	Chr	cluster_001_consensus_polypolish_348	5_348	361506	362465	+	NA	Component of the acetyl coenzyme A carboxylase (ACC) complex. Biotin carboxylase (BC) catalyzes the carboxylation of biotin on its carrier protein (BCCP) and then the CO(2) group is transferred by the transcarboxylase to acetyl-CoA to form malonyl- CoA	accD	Carboxyl_trans	K01963	map00720	Carbon fixation pathways in prokaryotes	Metabolism	Energy metabolism
OXR-9	Chr	cluster_001_consensus_polypolish_349	5_349	362462	363733	+	0.989528	Belongs to the folylpolyglutamate synthase family	folC	Mur_ligase_M	K11754	map00790	Folate biosynthesis	Metabolism	Metabolism of cofactors and vitamins
OXR-9	Chr		5_350	363829	364014	+	NA	NA	NA	NA	-	NA	NA	NA	NA
OXR-9	Chr	cluster_001_consensus_polypolish_351	5_351	364033	365091	-	0.989528	ATPase, AFG1 family	zapE	AFG1_ATPase	K06916	NA	NA	NA	NA
OXR-9	Chr	cluster_001_consensus_polypolish_352	5_352	365322	366227	-	0.989528	Bacterial regulatory helix-turn-helix protein, lysR family	-	HTH_1,LysR_substrate	-	NA	NA	NA	NA
OXR-9	Chr	cluster_001_consensus_polypolish_353	5_353	366372	367313	-	NA	Mg2 transporter protein, CorA family protein	-	CorA	K16074	NA	NA	NA	NA
OXR-9	Chr	cluster_001_consensus_polypolish_354	5_354	367390	369417	-	NA	COG1902 NADH flavin oxidoreductases, Old Yellow Enzyme family	fadH	Oxidored_FMN,Pyr_redox_2	K00219	NA	NA	NA	NA
OXR-9	Chr	cluster_001_consensus_polypolish_355	5_355	369599	370081	+	NA	Accelerates the degradation of transcripts by removing pyrophosphate from the 5'-end of triphosphorylated RNA, leading to a more labile monophosphorylated state that can stimulate subsequent ribonuclease cleavage	nudH	NUDIX	K08311	map03018	RNA degradation	Genetic Information Processing	Folding sorting and degradation
OXR-9	Chr	cluster_001_consensus_polypolish_356	5_356	370078	370560	+	0.989528	-	-	-	-	NA	NA	NA	NA
OXR-9	Chr	cluster_001_consensus_polypolish_357	5_357	370574	371167	-	NA	COG0454 Histone acetyltransferase HPA2 and related acetyltransferases	-	Acetyltransf_1,Acetyltransf_10	-	NA	NA	NA	NA
OXR-9	Chr	cluster_001_consensus_polypolish_358	5_358	371170	372159	-	NA	COG0524 Sugar kinases, ribokinase family	pfkB	PfkB	K00847	map00520	Amino sugar and nucleotide sugar metabolism	Metabolism	Carbohydrate metabolism
OXR-9	Chr	cluster_001_consensus_polypolish_358	5_358	371170	372159	-	NA	COG0524 Sugar kinases, ribokinase family	pfkB	PfkB	K00847	map00500	Starch and sucrose metabolism	Metabolism	Carbohydrate metabolism
OXR-9	Chr	cluster_001_consensus_polypolish_358	5_358	371170	372159	-	NA	COG0524 Sugar kinases, ribokinase family	pfkB	PfkB	K00847	map00051	Fructose and mannose metabolism	Metabolism	Carbohydrate metabolism
OXR-9	Chr	cluster_001_consensus_polypolish_358	5_358	371170	372159	-	NA	COG0524 Sugar kinases, ribokinase family	pfkB	PfkB	K00856	map00230	Purine metabolism	Metabolism	Nucleotide metabolism
OXR-9	Chr	cluster_001_consensus_polypolish_359	5_359	372156	372800	-	NA	DNA repair enzyme that has both DNA N-glycosylase activity and AP-lyase activity. The DNA N-glycosylase activity releases various damaged pyrimidines from DNA by cleaving the N- glycosidic bond, leaving an AP (apurinic apyrimidinic) site. The AP-lyase activity cleaves the phosphodiester bond 3' to the AP site by a beta-elimination, leaving a 3'-terminal unsaturated sugar and a product with a term…	nth	EndIII_4Fe-2S,HhH-GPD	K10773	map03410	Base excision repair	Genetic Information Processing	Replication and repair
OXR-9	Chr	cluster_001_consensus_polypolish_360	5_360	372911	373813	+	0.989528	Methyltransferase	ada	DNA_binding_1,HTH_18	K10778	NA	NA	NA	NA
OXR-9	Chr	cluster_001_consensus_polypolish_361	5_361	373912	374568	+	0.989528	Belongs to the ompA family	yiaD	Gly-zipper_Omp,Gly-zipper_YMGG,OmpA	-	NA	NA	NA	NA
OXR-9	Chr	cluster_001_consensus_polypolish_362	5_362	374625	375656	-	NA	COG0665 Glycine D-amino acid oxidases (deaminating)	goxB	DAO	K03153	map00730	Thiamine metabolism	Metabolism	Metabolism of cofactors and vitamins
OXR-9	Chr	cluster_001_consensus_polypolish_363	5_363	375720	376394	+	NA	Catalyzes the last two steps in the biosynthesis of 5- methylaminomethyl-2-thiouridine (mnm(5)s(2)U) at the wobble position (U34) in tRNA. Catalyzes the FAD-dependent demodification of cmnm(5)s(2)U34 to nm(5)s(2)U34, followed by the transfer of a methyl group from S-adenosyl-L-methionine to nm(5)s(2)U34, to form mnm(5)s(2)U34	mnmC	DAO,Methyltransf_30	K15461	NA	NA	NA	NA
OXR-9	Chr	cluster_001_consensus_polypolish_364	5_364	376391	377269	+	0.989528	COG0697 Permeases of the drug metabolite transporter (DMT) superfamily	sam	EamA	-	NA	NA	NA	NA
OXR-9	Chr	cluster_001_consensus_polypolish_365	5_365	377234	379198	-	0.989528	COG0741 Soluble lytic murein transglycosylase and related regulatory proteins (some contain LysM invasin domains)	slt	SLT	K08309	NA	NA	NA	NA
OXR-9	Chr	cluster_001_consensus_polypolish_366	5_366	379327	380202	+	NA	Catalyzes the condensation of (S)-aspartate-beta- semialdehyde (S)-ASA and pyruvate to 4-hydroxy- tetrahydrodipicolinate (HTPA)	dapA	DHDPS	K01714	map00261	Monobactam biosynthesis	Metabolism	Biosynthesis of other secondary metabolites
OXR-9	Chr	cluster_001_consensus_polypolish_366	5_366	379327	380202	+	NA	Catalyzes the condensation of (S)-aspartate-beta- semialdehyde (S)-ASA and pyruvate to 4-hydroxy- tetrahydrodipicolinate (HTPA)	dapA	DHDPS	K01714	map00300	Lysine biosynthesis	Metabolism	Amino acid metabolism
OXR-9	Chr	cluster_001_consensus_polypolish_367	5_367	380263	381138	-	0.989528	Dmso reductase anchor subunit	dmsC	DmsC	K21309	map00920	Sulfur metabolism	Metabolism	Energy metabolism
OXR-9	Chr	cluster_001_consensus_polypolish_368	5_368	381138	381896	-	NA	4Fe-4S ferredoxin iron-sulfur binding domain protein	ttrB	Fer4_11,Fer4_3,Fer4_4	K21308	map00920	Sulfur metabolism	Metabolism	Energy metabolism
OXR-9	Chr	cluster_001_consensus_polypolish_369	5_369	381982	384798	-	NA	Belongs to the prokaryotic molybdopterin-containing oxidoreductase family	psrA	Molybdop_Fe4S4,Molybdopterin,Molydop_binding	K21307	map00920	Sulfur metabolism	Metabolism	Energy metabolism
OXR-9	Chr	cluster_001_consensus_polypolish_370	5_370	384795	385889	-	NA	Catalyzes the formation of acetyl phosphate from acetate and ATP. Can also catalyze the reverse reaction	ackA	Acetate_kinase,PTAC	K00925	map00680	Methane metabolism	Metabolism	Energy metabolism
OXR-9	Chr	cluster_001_consensus_polypolish_370	5_370	384795	385889	-	NA	Catalyzes the formation of acetyl phosphate from acetate and ATP. Can also catalyze the reverse reaction	ackA	Acetate_kinase,PTAC	K00925	map00720	Carbon fixation pathways in prokaryotes	Metabolism	Energy metabolism
OXR-9	Chr	cluster_001_consensus_polypolish_370	5_370	384795	385889	-	NA	Catalyzes the formation of acetyl phosphate from acetate and ATP. Can also catalyze the reverse reaction	ackA	Acetate_kinase,PTAC	K00925	map00430	Taurine and hypotaurine metabolism	Metabolism	Metabolism of other amino acids
OXR-9	Chr	cluster_001_consensus_polypolish_370	5_370	384795	385889	-	NA	Catalyzes the formation of acetyl phosphate from acetate and ATP. Can also catalyze the reverse reaction	ackA	Acetate_kinase,PTAC	K00925	map00640	Propanoate metabolism	Metabolism	Carbohydrate metabolism
OXR-9	Chr	cluster_001_consensus_polypolish_370	5_370	384795	385889	-	NA	Catalyzes the formation of acetyl phosphate from acetate and ATP. Can also catalyze the reverse reaction	ackA	Acetate_kinase,PTAC	K00925	map00620	Pyruvate metabolism	Metabolism	Carbohydrate metabolism
OXR-9	Chr	cluster_001_consensus_polypolish_371	5_371	385893	387668	-	NA	Belongs to the TPP enzyme family	xsc	TPP_enzyme_C,TPP_enzyme_M,TPP_enzyme_N	K03852	map00430	Taurine and hypotaurine metabolism	Metabolism	Metabolism of other amino acids
OXR-9	Chr	cluster_001_consensus_polypolish_372	5_372	387765	389228	-	NA	Transcriptional regulators containing a DNA-binding HTH domain and an aminotransferase domain (MocR family) and their eukaryotic orthologs	tauR	Aminotran_1_2,GntR	K00375	NA	NA	NA	NA
OXR-9	Chr	cluster_001_consensus_polypolish_373	5_373	389347	390234	+	NA	BadF BadG BcrA BcrD	-	BcrAD_BadFG	K18676	map00520	Amino sugar and nucleotide sugar metabolism	Metabolism	Carbohydrate metabolism
OXR-9	Chr	cluster_001_consensus_polypolish_374	5_374	390234	391364	+	NA	Belongs to the metallo-dependent hydrolases superfamily. NagA family	nagA	Amidohydro_1	K01443	map00520	Amino sugar and nucleotide sugar metabolism	Metabolism	Carbohydrate metabolism
OXR-9	Chr	cluster_001_consensus_polypolish_375	5_375	391361	392122	-	NA	membrane transporter protein	-	TauE	K07090	NA	NA	NA	NA
OXR-9	Chr	cluster_001_consensus_polypolish_376	5_376	392268	392531	-	0.989528	17 kDa surface antigen	-	Gly-zipper_Omp,Gly-zipper_YMGG,Rick_17kDa_Anti	-	NA	NA	NA	NA
OXR-9	Chr	cluster_001_consensus_polypolish_377	5_377	392739	394136	-	0.989528	Belongs to the class-III pyridoxal-phosphate-dependent aminotransferase family	tpa	Aminotran_3	K03851	map00430	Taurine and hypotaurine metabolism	Metabolism	Metabolism of other amino acids
OXR-9	Chr	cluster_001_consensus_polypolish_378	5_378	394337	396436	-	0.989528	Belongs to the DEAD box helicase family	deaD	DEAD,DbpA,Helicase_C	K05592	map03018	RNA degradation	Genetic Information Processing	Folding sorting and degradation
OXR-9	Chr	cluster_001_consensus_polypolish_379	5_379	396742	398913	+	0.989528	Belongs to the selenophosphate synthase 1 family. Class I subfamily	selD	AIRS,AIRS_C,Pyr_redox_2	K01008	map00450	Selenocompound metabolism	Metabolism	Metabolism of other amino acids
OXR-9	Chr	cluster_001_consensus_polypolish_380	5_380	398897	399952	-	NA	Catalyzes the transfer of selenium from selenophosphate for conversion of 2-thiouridine to 2-selenouridine at the wobble position in tRNA	ybbB	Rhodanese	K06917	NA	NA	NA	NA
OXR-9	Chr	cluster_001_consensus_polypolish_381	5_381	400004	400354	-	NA	endoribonuclease L-PSP	-	Ribonuc_L-PSP	-	NA	NA	NA	NA
OXR-9	Chr	cluster_001_consensus_polypolish_382	5_382	400426	400812	-	NA	rhodanese-related sulfurtransferase	-	Rhodanese	-	NA	NA	NA	NA
OXR-9	Chr	cluster_001_consensus_polypolish_383	5_383	400824	402002	-	0.989528	Lytic murein transglycosylase	MA20_44755	PG_binding_1,SLT_2	K08305	NA	NA	NA	NA
OXR-9	Chr	cluster_001_consensus_polypolish_384	5_384	402016	402924	-	NA	Converts cobyric acid to cobinamide by the addition of aminopropanol on the F carboxylic group	cobD	CobD_Cbib	K02227	map00860	Porphyrin metabolism	Metabolism	Metabolism of cofactors and vitamins
OXR-9	Chr	cluster_001_consensus_polypolish_385	5_385	402921	403868	-	NA	COG0079 Histidinol-phosphate aromatic aminotransferase and cobyric acid decarboxylase	cobC	Aminotran_1_2	K02225	map00860	Porphyrin metabolism	Metabolism	Metabolism of cofactors and vitamins
OXR-9	Chr	cluster_001_consensus_polypolish_386	5_386	403955	404929	-	0.989528	Glutathione S-transferase	yqjG	GST_C_2,GST_N_2	K07393	NA	NA	NA	NA
OXR-9	Chr	cluster_001_consensus_polypolish_387	5_387	405103	405459	+	NA	-	-	-	-	NA	NA	NA	NA
OXR-9	Chr	cluster_001_consensus_polypolish_388	5_388	405499	406668	-	NA	COG1168 Bifunctional PLP-dependent enzyme with beta-cystathionase and maltose regulon repressor activities	patB	Aminotran_1_2	K14155	map00450	Selenocompound metabolism	Metabolism	Metabolism of other amino acids
OXR-9	Chr	cluster_001_consensus_polypolish_388	5_388	405499	406668	-	NA	COG1168 Bifunctional PLP-dependent enzyme with beta-cystathionase and maltose regulon repressor activities	patB	Aminotran_1_2	K14155	map00270	Cysteine and methionine metabolism	Metabolism	Amino acid metabolism
OXR-9	Chr	cluster_001_consensus_polypolish_389	5_389	406756	407283	+	0.989528	Removes the formyl group from the N-terminal Met of newly synthesized proteins. Requires at least a dipeptide for an efficient rate of reaction. N-terminal L-methionine is a prerequisite for activity but the enzyme has broad specificity at other positions	def	Pep_deformylase	K01450	NA	NA	NA	NA
OXR-9	Chr	cluster_001_consensus_polypolish_389	5_389	406756	407283	+	0.989528	Removes the formyl group from the N-terminal Met of newly synthesized proteins. Requires at least a dipeptide for an efficient rate of reaction. N-terminal L-methionine is a prerequisite for activity but the enzyme has broad specificity at other positions	def	Pep_deformylase	K01462	NA	NA	NA	NA
OXR-9	Chr	cluster_001_consensus_polypolish_390	5_390	407280	407777	+	NA	Removes the formyl group from the N-terminal Met of newly synthesized proteins. Requires at least a dipeptide for an efficient rate of reaction. N-terminal L-methionine is a prerequisite for activity but the enzyme has broad specificity at other positions	def_2	Pep_deformylase	K01462	NA	NA	NA	NA
OXR-9	Chr	cluster_001_consensus_polypolish_391	5_391	407774	408271	+	NA	Removes the formyl group from the N-terminal Met of newly synthesized proteins. Requires at least a dipeptide for an efficient rate of reaction. N-terminal L-methionine is a prerequisite for activity but the enzyme has broad specificity at other positions	def1	Pep_deformylase	K01462	NA	NA	NA	NA
OXR-9	Chr	cluster_001_consensus_polypolish_392	5_392	408310	409218	+	NA	Attaches a formyl group to the free amino group of methionyl-tRNA(fMet). The formyl group appears to play a dual role in the initiator identity of N-formylmethionyl-tRNA by promoting its recognition by IF2 and preventing the misappropriation of this tRNA by the elongation apparatus	fmt	Formyl_trans_C,Formyl_trans_N	K00604	map00970	Aminoacyl-tRNA biosynthesis	Genetic Information Processing	Translation
OXR-9	Chr	cluster_001_consensus_polypolish_392	5_392	408310	409218	+	NA	Attaches a formyl group to the free amino group of methionyl-tRNA(fMet). The formyl group appears to play a dual role in the initiator identity of N-formylmethionyl-tRNA by promoting its recognition by IF2 and preventing the misappropriation of this tRNA by the elongation apparatus	fmt	Formyl_trans_C,Formyl_trans_N	K00604	map00670	One carbon pool by folate	Metabolism	Metabolism of cofactors and vitamins
OXR-9	Chr	cluster_001_consensus_polypolish_393	5_393	409222	409845	-	NA	membrane	-	UPF0126	-	NA	NA	NA	NA
OXR-9	Chr	cluster_001_consensus_polypolish_394	5_394	409842	410306	-	NA	Endonuclease that specifically degrades the RNA of RNA- DNA hybrids	rnhA	RNase_H	K03469	map03030	DNA replication	Genetic Information Processing	Replication and repair
OXR-9	Chr	cluster_001_consensus_polypolish_395	5_395	410361	411311	-	0.989528	Catalyzes the conversion of 1-hydroxy-2-methyl-2-(E)- butenyl 4-diphosphate (HMBPP) into a mixture of isopentenyl diphosphate (IPP) and dimethylallyl diphosphate (DMAPP). Acts in the terminal step of the DOXP MEP pathway for isoprenoid precursor biosynthesis	ispH	LYTB	K03527	map00900	Terpenoid backbone biosynthesis	Metabolism	Metabolism of terpenoids and polyketides
OXR-9	Chr	cluster_001_consensus_polypolish_396	5_396	411372	412109	-	NA	response regulator	epsR	GerE,Response_reg	K07685	map02020	Two-component system	Environmental Information Processing	Signal transduction
OXR-9	Chr	cluster_001_consensus_polypolish_397	5_397	412362	412910	-	0.989528	NYN domain	MA20_36560	NYN	-	NA	NA	NA	NA
OXR-9	Chr	cluster_001_consensus_polypolish_398	5_398	413034	413645	+	0.989528	7,8-dihydro-6-hydroxymethylpterin-pyrophosphokinase	folK	HPPK	K00950	map00790	Folate biosynthesis	Metabolism	Metabolism of cofactors and vitamins
OXR-9	Chr	cluster_001_consensus_polypolish_398	5_398	413034	413645	+	0.989528	7,8-dihydro-6-hydroxymethylpterin-pyrophosphokinase	folK	HPPK	K13940	map00790	Folate biosynthesis	Metabolism	Metabolism of cofactors and vitamins
OXR-9	Chr	cluster_001_consensus_polypolish_399	5_399	413716	414069	+	0.989528	Promotes RNA polymerase assembly. Latches the N- and C- terminal regions of the beta' subunit thereby facilitating its interaction with the beta and alpha subunits	rpoZ	RNA_pol_Rpb6	K03060	map03020	RNA polymerase	Genetic Information Processing	Transcription
OXR-9	Chr	cluster_001_consensus_polypolish_400	5_400	414106	416256	+	0.989528	In eubacteria ppGpp (guanosine 3'-diphosphate 5-' diphosphate) is a mediator of the stringent response that coordinates a variety of cellular activities in response to changes in nutritional abundance	spoT	ACT_4,HD_4,RelA_SpoT,TGS	K01139	map00230	Purine metabolism	Metabolism	Nucleotide metabolism
OXR-9	Chr	cluster_001_consensus_polypolish_400	5_400	414106	416256	+	0.989528	In eubacteria ppGpp (guanosine 3'-diphosphate 5-' diphosphate) is a mediator of the stringent response that coordinates a variety of cellular activities in response to changes in nutritional abundance	spoT	ACT_4,HD_4,RelA_SpoT,TGS	K00951	map00230	Purine metabolism	Metabolism	Nucleotide metabolism
OXR-9	Chr	cluster_001_consensus_polypolish_401	5_401	416294	416950	+	NA	Protein conserved in bacteria	-	DUF2062	K09928	NA	NA	NA	NA
OXR-9	Chr	cluster_001_consensus_polypolish_402	5_402	417051	417803	+	NA	Catalyzes the complicated ring closure reaction between the two acyclic compounds 1-deoxy-D-xylulose-5-phosphate (DXP) and 3-amino-2-oxopropyl phosphate (1-amino-acetone-3-phosphate or AAP) to form pyridoxine 5'-phosphate (PNP) and inorganic phosphate	pdxJ	PdxJ	K03474	map00750	Vitamin B6 metabolism	Metabolism	Metabolism of cofactors and vitamins
OXR-9	Chr	cluster_001_consensus_polypolish_403	5_403	417917	418360	+	0.989528	Domain of unknown function (DUF2383)	-	DUF2383	-	NA	NA	NA	NA
OXR-9	Chr	cluster_001_consensus_polypolish_404	5_404	418508	418921	+	NA	Transfers the 4'-phosphopantetheine moiety from coenzyme A to a Ser of acyl-carrier-protein	acpS	ACPS	K00997	map00770	Pantothenate and CoA biosynthesis	Metabolism	Metabolism of cofactors and vitamins
OXR-9	Chr	cluster_001_consensus_polypolish_405	5_405	419044	419880	+	0.989528	Belongs to the peptidase S26 family	lepB	Peptidase_S24	K03100	map03060	Protein export	Genetic Information Processing	Folding sorting and degradation
OXR-9	Chr	cluster_001_consensus_polypolish_406	5_406	419877	420563	+	NA	Digests double-stranded RNA. Involved in the processing of primary rRNA transcript to yield the immediate precursors to the large and small rRNAs (23S and 16S). Processes some mRNAs, and tRNAs when they are encoded in the rRNA operon. Processes pre- crRNA and tracrRNA of type II CRISPR loci if present in the organism	rnc	Ribonucleas_3_3,dsrm	K03685	map03008	Ribosome biogenesis in eukaryotes	Genetic Information Processing	Translation
OXR-9	Chr	cluster_001_consensus_polypolish_407	5_407	420560	421468	+	0.989528	An essential GTPase that binds both GDP and GTP, with rapid nucleotide exchange. Plays a role in 16S rRNA processing and 30S ribosomal subunit biogenesis and possibly also in cell cycle regulation and energy metabolism	era	KH_2,MMR_HSR1	K03595	NA	NA	NA	NA
OXR-9	Chr	cluster_001_consensus_polypolish_408	5_408	421484	421813	+	NA	GTP-binding protein Era	MA20_15690	DUF1491	-	NA	NA	NA	NA
OXR-9	Chr	cluster_001_consensus_polypolish_409	5_409	421813	422535	+	NA	Involved in DNA repair and RecF pathway recombination	recO	RecO_C,RecO_N	K03584	map03440	Homologous recombination	Genetic Information Processing	Replication and repair
OXR-9	Chr	cluster_001_consensus_polypolish_410	5_410	422519	422911	-	0.989528	COG3187 Heat shock protein	-	META	-	NA	NA	NA	NA
OXR-9	Chr	cluster_001_consensus_polypolish_411	5_411	422979	424661	-	0.989528	acyl-CoA dehydrogenase	mcd	Acyl-CoA_dh_1,Acyl-CoA_dh_M,Acyl-CoA_dh_N	K14448	map00630	Glyoxylate and dicarboxylate metabolism	Metabolism	Carbohydrate metabolism
OXR-9	Chr	cluster_001_consensus_polypolish_412	5_412	424804	425568	+	0.989528	membrane transporter protein	-	TauE	K07090	NA	NA	NA	NA
OXR-9	Chr	cluster_001_consensus_polypolish_413	5_413	426065	426394	-	0.989528	Protein of unknown function (FYDLN_acid)	MA20_24185	FYDLN_acid	-	NA	NA	NA	NA
OXR-9	Chr	cluster_001_consensus_polypolish_414	5_414	426506	427192	+	0.989528	Metal-dependent hydrolase	MA20_23375	DUF45	K07043	map00240	Pyrimidine metabolism	Metabolism	Nucleotide metabolism
OXR-9	Chr	cluster_001_consensus_polypolish_415	5_415	427189	428310	-	NA	component I	pabB	Aminotran_4,Chorismate_bind	K01665	map00790	Folate biosynthesis	Metabolism	Metabolism of cofactors and vitamins
OXR-9	Chr	cluster_001_consensus_polypolish_415	5_415	427189	428310	-	NA	component I	pabB	Aminotran_4,Chorismate_bind	K03342	map00790	Folate biosynthesis	Metabolism	Metabolism of cofactors and vitamins
OXR-9	Chr	cluster_001_consensus_polypolish_416	5_416	428319	428612	-	NA	Stress responsive	-	Dabb	-	NA	NA	NA	NA
OXR-9	Chr	cluster_001_consensus_polypolish_417	5_417	428673	429389	+	NA	Transcriptional regulator GntR family	mcbR	FCD,GntR	-	NA	NA	NA	NA
OXR-9	Chr	cluster_001_consensus_polypolish_418	5_418	429567	430013	+	NA	COG0454 Histone acetyltransferase HPA2 and related acetyltransferases	-	Acetyltransf_1,Acetyltransf_7	-	NA	NA	NA	NA
OXR-9	Chr	cluster_001_consensus_polypolish_419	5_419	430010	430972	-	0.989528	Component of the acetyl coenzyme A carboxylase (ACC) complex. First, biotin carboxylase catalyzes the carboxylation of biotin on its carrier protein (BCCP) and then the CO(2) group is transferred by the carboxyltransferase to acetyl-CoA to form malonyl-CoA	accA	ACCA	K01962	map00061	Fatty acid biosynthesis	Metabolism	Lipid metabolism
OXR-9	Chr	cluster_001_consensus_polypolish_419	5_419	430010	430972	-	0.989528	Component of the acetyl coenzyme A carboxylase (ACC) complex. First, biotin carboxylase catalyzes the carboxylation of biotin on its carrier protein (BCCP) and then the CO(2) group is transferred by the carboxyltransferase to acetyl-CoA to form malonyl-CoA	accA	ACCA	K01962	map00640	Propanoate metabolism	Metabolism	Carbohydrate metabolism
OXR-9	Chr	cluster_001_consensus_polypolish_419	5_419	430010	430972	-	0.989528	Component of the acetyl coenzyme A carboxylase (ACC) complex. First, biotin carboxylase catalyzes the carboxylation of biotin on its carrier protein (BCCP) and then the CO(2) group is transferred by the carboxyltransferase to acetyl-CoA to form malonyl-CoA	accA	ACCA	K01962	map00720	Carbon fixation pathways in prokaryotes	Metabolism	Energy metabolism
OXR-9	Chr	cluster_001_consensus_polypolish_419	5_419	430010	430972	-	0.989528	Component of the acetyl coenzyme A carboxylase (ACC) complex. First, biotin carboxylase catalyzes the carboxylation of biotin on its carrier protein (BCCP) and then the CO(2) group is transferred by the carboxyltransferase to acetyl-CoA to form malonyl-CoA	accA	ACCA	K01962	map00620	Pyruvate metabolism	Metabolism	Carbohydrate metabolism
OXR-9	Chr	cluster_001_consensus_polypolish_420	5_420	431131	432090	-	NA	Belongs to the HpcH HpaI aldolase family	mcl1	HpcH_HpaI	K08691	map00720	Carbon fixation pathways in prokaryotes	Metabolism	Energy metabolism
OXR-9	Chr	cluster_001_consensus_polypolish_420	5_420	431131	432090	-	NA	Belongs to the HpcH HpaI aldolase family	mcl1	HpcH_HpaI	K08691	map00680	Methane metabolism	Metabolism	Energy metabolism
OXR-9	Chr	cluster_001_consensus_polypolish_420	5_420	431131	432090	-	NA	Belongs to the HpcH HpaI aldolase family	mcl1	HpcH_HpaI	K08691	map00660	C5-Branched dibasic acid metabolism	Metabolism	Carbohydrate metabolism
OXR-9	Chr	cluster_001_consensus_polypolish_420	5_420	431131	432090	-	NA	Belongs to the HpcH HpaI aldolase family	mcl1	HpcH_HpaI	K08691	map00630	Glyoxylate and dicarboxylate metabolism	Metabolism	Carbohydrate metabolism
OXR-9	Chr	cluster_001_consensus_polypolish_421	5_421	432348	433349	+	0.989528	Domain of unknown function (DUF1611_N) Rossmann-like domain	-	DUF1611,DUF1611_N	-	NA	NA	NA	NA
OXR-9	Chr	cluster_001_consensus_polypolish_422	5_422	433352	434317	+	NA	Belongs to the mandelate racemase muconate lactonizing enzyme family	ycjG	MR_MLE_C,MR_MLE_N	K19802	map00470	D-Amino acid metabolism	Metabolism	Metabolism of other amino acids
OXR-9	Chr	cluster_001_consensus_polypolish_423	5_423	434320	435180	+	0.989528	branched-chain amino acid aminotransferase 4-amino-4-deoxychorismate lyase	dat	Aminotran_4	K00824	map00470	D-Amino acid metabolism	Metabolism	Metabolism of other amino acids
OXR-9	Chr	cluster_001_consensus_polypolish_423	5_423	434320	435180	+	0.989528	branched-chain amino acid aminotransferase 4-amino-4-deoxychorismate lyase	dat	Aminotran_4	K00824	map00310	Lysine degradation	Metabolism	Amino acid metabolism
OXR-9	Chr	cluster_001_consensus_polypolish_423	5_423	434320	435180	+	0.989528	branched-chain amino acid aminotransferase 4-amino-4-deoxychorismate lyase	dat	Aminotran_4	K00824	map00360	Phenylalanine metabolism	Metabolism	Amino acid metabolism
OXR-9	Chr	cluster_001_consensus_polypolish_423	5_423	434320	435180	+	0.989528	branched-chain amino acid aminotransferase 4-amino-4-deoxychorismate lyase	dat	Aminotran_4	K00824	map00330	Arginine and proline metabolism	Metabolism	Amino acid metabolism
OXR-9	Chr	cluster_001_consensus_polypolish_424	5_424	435184	435627	-	NA	Putative inner membrane exporter, YdcZ	-	DMT_YdcZ	K09936	map02024	Quorum sensing	Cellular Processes	Cellular community - prokaryotes
OXR-9	Chr	cluster_001_consensus_polypolish_425	5_425	435735	436193	+	NA	dehydratase	nodN	MaoC_dehydratas	-	NA	NA	NA	NA
OXR-9	Chr	cluster_001_consensus_polypolish_426	5_426	436280	436591	-	NA	Protein conserved in bacteria	MA20_03865	DUF1244	K09948	NA	NA	NA	NA
OXR-9	Chr	cluster_001_consensus_polypolish_427	5_427	436744	438189	+	0.989528	Belongs to the pyruvate kinase family	pyk	PK,PK_C	K00873	map00010	Glycolysis / Gluconeogenesis	Metabolism	Carbohydrate metabolism
OXR-9	Chr	cluster_001_consensus_polypolish_427	5_427	436744	438189	+	0.989528	Belongs to the pyruvate kinase family	pyk	PK,PK_C	K00873	map00620	Pyruvate metabolism	Metabolism	Carbohydrate metabolism
OXR-9	Chr	cluster_001_consensus_polypolish_428	5_428	438216	438440	+	NA	-	-	-	-	NA	NA	NA	NA
OXR-9	Chr	cluster_001_consensus_polypolish_429	5_429	438567	438767	+	0.989528	Belongs to the bacterial ribosomal protein bL35 family	rpmI	Ribosomal_L35p	K02916	map03010	Ribosome	Genetic Information Processing	Translation
OXR-9	Chr	cluster_001_consensus_polypolish_430	5_430	438783	439148	+	0.989528	Binds directly to 23S ribosomal RNA and is necessary for the in vitro assembly process of the 50S ribosomal subunit. It is not involved in the protein synthesizing functions of that subunit	rplT	Ribosomal_L20	K02887	map03010	Ribosome	Genetic Information Processing	Translation
OXR-9	Chr	cluster_001_consensus_polypolish_431	5_431	439403	440599	+	0.989528	Hint domain	-	Hint_2	-	NA	NA	NA	NA
OXR-9	Chr		5_432	440588	440800	-	NA	NA	NA	NA	-	NA	NA	NA	NA
OXR-9	Chr	cluster_001_consensus_polypolish_433	5_433	440896	441570	-	0.989528	intracellular protease amidase	-	DJ-1_PfpI	-	NA	NA	NA	NA
OXR-9	Chr	cluster_001_consensus_polypolish_434	5_434	441743	442816	+	NA	Belongs to the class-II aminoacyl-tRNA synthetase family. Phe-tRNA synthetase alpha subunit type 1 subfamily	pheS	Phe_tRNA-synt_N,tRNA-synt_2d	K01889	map00970	Aminoacyl-tRNA biosynthesis	Genetic Information Processing	Translation
OXR-9	Chr	cluster_001_consensus_polypolish_435	5_435	442875	443165	+	NA	K COG5665 CCR4-NOT transcriptional regulation complex, NOT5 subunit	-	YrhK	-	NA	NA	NA	NA
OXR-9	Chr	cluster_001_consensus_polypolish_436	5_436	443175	445571	+	0.989528	Belongs to the phenylalanyl-tRNA synthetase beta subunit family. Type 1 subfamily	pheT	B3_4,B5,FDX-ACB,tRNA_bind	K01890	map00970	Aminoacyl-tRNA biosynthesis	Genetic Information Processing	Translation
OXR-9	Chr	cluster_001_consensus_polypolish_437	5_437	445592	446035	+	NA	Nucleoside 2-deoxyribosyltransferase YtoQ	ytoQ	Nuc_deoxyri_tr3	-	NA	NA	NA	NA
OXR-9	Chr		5_438	446289	446453	-	NA	NA	NA	NA	-	NA	NA	NA	NA
OXR-9	Chr	cluster_001_consensus_polypolish_439	5_439	446523	447344	+	0.989528	Histidine kinase	-	GAF,HATPase_c,HWE_HK,HisKA_2,PAS,PAS_3,PAS_4	-	NA	NA	NA	NA
OXR-9	Chr	cluster_001_consensus_polypolish_440	5_440	447467	447898	+	NA	Channel that opens in response to stretch forces in the membrane lipid bilayer. May participate in the regulation of osmotic pressure changes within the cell	mscL	MscL	K03282	NA	NA	NA	NA
OXR-9	Chr	cluster_001_consensus_polypolish_441	5_441	447961	449079	-	0.989528	Belongs to the AlaDH PNT family	ald	AlaDh_PNT_C,AlaDh_PNT_N	K00259	map00250	Alanine, aspartate and glutamate metabolism	Metabolism	Amino acid metabolism
OXR-9	Chr	cluster_001_consensus_polypolish_441	5_441	447961	449079	-	0.989528	Belongs to the AlaDH PNT family	ald	AlaDh_PNT_C,AlaDh_PNT_N	K00259	map00430	Taurine and hypotaurine metabolism	Metabolism	Metabolism of other amino acids
OXR-9	Chr	cluster_001_consensus_polypolish_442	5_442	449218	449676	+	NA	transcriptional regulator	aldR	AsnC_trans_reg,HTH_24	K03719	NA	NA	NA	NA
OXR-9	Chr	cluster_001_consensus_polypolish_443	5_443	449958	450164	-	0.989528	Belongs to the bacterial ribosomal protein bS21 family	rpsU	Ribosomal_S21	K02970	map03010	Ribosome	Genetic Information Processing	Translation
OXR-9	Chr	cluster_001_consensus_polypolish_444	5_444	450275	450967	+	NA	rpsU-divergently transcribed protein	cOQ9	COQ9	K18587	NA	NA	NA	NA
OXR-9	Chr	cluster_001_consensus_polypolish_445	5_445	451040	451774	+	NA	ABC transporter	bioM	ABC_tran	K16784	map02010	ABC transporters	Environmental Information Processing	Membrane transport
OXR-9	Chr	cluster_001_consensus_polypolish_446	5_446	451749	452345	+	NA	ABC-type cobalt transport system, permease component CbiQ and related transporters	bioN	CbiQ	K16783	map02010	ABC transporters	Environmental Information Processing	Membrane transport
OXR-9	Chr	cluster_001_consensus_polypolish_447	5_447	452407	452952	+	NA	BioY protein	bioY	BioY	K03523	map02010	ABC transporters	Environmental Information Processing	Membrane transport
OXR-9	Chr	cluster_001_consensus_polypolish_448	5_448	452985	454091	-	NA	Belongs to the thiolase family	-	Thiolase_C,Thiolase_N	K00626	map00720	Carbon fixation pathways in prokaryotes	Metabolism	Energy metabolism
OXR-9	Chr	cluster_001_consensus_polypolish_448	5_448	452985	454091	-	NA	Belongs to the thiolase family	-	Thiolase_C,Thiolase_N	K00626	map00362	Benzoate degradation	Metabolism	Xenobiotics biodegradation and metabolism
OXR-9	Chr	cluster_001_consensus_polypolish_448	5_448	452985	454091	-	NA	Belongs to the thiolase family	-	Thiolase_C,Thiolase_N	K00626	map00310	Lysine degradation	Metabolism	Amino acid metabolism
OXR-9	Chr	cluster_001_consensus_polypolish_448	5_448	452985	454091	-	NA	Belongs to the thiolase family	-	Thiolase_C,Thiolase_N	K00626	map00280	Valine, leucine and isoleucine degradation	Metabolism	Amino acid metabolism
OXR-9	Chr	cluster_001_consensus_polypolish_448	5_448	452985	454091	-	NA	Belongs to the thiolase family	-	Thiolase_C,Thiolase_N	K00626	map02020	Two-component system	Environmental Information Processing	Signal transduction
OXR-9	Chr	cluster_001_consensus_polypolish_448	5_448	452985	454091	-	NA	Belongs to the thiolase family	-	Thiolase_C,Thiolase_N	K00626	map00630	Glyoxylate and dicarboxylate metabolism	Metabolism	Carbohydrate metabolism
OXR-9	Chr	cluster_001_consensus_polypolish_448	5_448	452985	454091	-	NA	Belongs to the thiolase family	-	Thiolase_C,Thiolase_N	K00626	map00900	Terpenoid backbone biosynthesis	Metabolism	Metabolism of terpenoids and polyketides
OXR-9	Chr	cluster_001_consensus_polypolish_448	5_448	452985	454091	-	NA	Belongs to the thiolase family	-	Thiolase_C,Thiolase_N	K00626	map00650	Butanoate metabolism	Metabolism	Carbohydrate metabolism
OXR-9	Chr	cluster_001_consensus_polypolish_448	5_448	452985	454091	-	NA	Belongs to the thiolase family	-	Thiolase_C,Thiolase_N	K00626	map00380	Tryptophan metabolism	Metabolism	Amino acid metabolism
OXR-9	Chr	cluster_001_consensus_polypolish_448	5_448	452985	454091	-	NA	Belongs to the thiolase family	-	Thiolase_C,Thiolase_N	K00626	map00071	Fatty acid degradation	Metabolism	Lipid metabolism
OXR-9	Chr	cluster_001_consensus_polypolish_448	5_448	452985	454091	-	NA	Belongs to the thiolase family	-	Thiolase_C,Thiolase_N	K00626	map00620	Pyruvate metabolism	Metabolism	Carbohydrate metabolism
OXR-9	Chr	cluster_001_consensus_polypolish_449	5_449	454088	455317	-	NA	Acyl-CoA synthetases (AMP-forming) AMP-acid ligases II	yhfT	AMP-binding,AMP-binding_C	K01897	map00071	Fatty acid degradation	Metabolism	Lipid metabolism
OXR-9	Chr	cluster_001_consensus_polypolish_449	5_449	454088	455317	-	NA	Acyl-CoA synthetases (AMP-forming) AMP-acid ligases II	yhfT	AMP-binding,AMP-binding_C	K01897	map00061	Fatty acid biosynthesis	Metabolism	Lipid metabolism
OXR-9	Chr	cluster_001_consensus_polypolish_449	5_449	454088	455317	-	NA	Acyl-CoA synthetases (AMP-forming) AMP-acid ligases II	yhfT	AMP-binding,AMP-binding_C	K01897	map02024	Quorum sensing	Cellular Processes	Cellular community - prokaryotes
OXR-9	Chr	cluster_001_consensus_polypolish_449	5_449	454088	455317	-	NA	Acyl-CoA synthetases (AMP-forming) AMP-acid ligases II	yhfT	AMP-binding,AMP-binding_C	K01897	map04146	Peroxisome	Cellular Processes	Transport and catabolism
OXR-9	Chr	cluster_001_consensus_polypolish_449	5_449	454088	455317	-	NA	Acyl-CoA synthetases (AMP-forming) AMP-acid ligases II	yhfT	AMP-binding,AMP-binding_C	K01897	map04714	Thermogenesis	Organismal Systems	Environmental adaptation
OXR-9	Chr	cluster_001_consensus_polypolish_450	5_450	455415	456425	+	NA	COG0604 NADPH quinone reductase and related Zn-dependent oxidoreductases	ppsC	ADH_N,ADH_zinc_N	K00344	NA	NA	NA	NA
OXR-9	Chr	cluster_001_consensus_polypolish_451	5_451	456588	457232	-	NA	Belongs to the RNase T2 family	rns	Ribonuclease_T2	K01169	NA	NA	NA	NA
OXR-9	Chr	cluster_001_consensus_polypolish_451	5_451	456588	457232	-	NA	Belongs to the RNase T2 family	rns	Ribonuclease_T2	K01166	NA	NA	NA	NA
OXR-9	Chr	cluster_001_consensus_polypolish_452	5_452	457356	458135	+	0.989528	Protein conserved in bacteria	MA20_20925	DUF1013	K09987	NA	NA	NA	NA
OXR-9	Chr	cluster_001_consensus_polypolish_453	5_453	458255	459376	+	0.989528	protein conserved in bacteria	-	Exo_endo_phos	-	NA	NA	NA	NA
OXR-9	Chr	cluster_001_consensus_polypolish_454	5_454	459569	460741	+	0.989528	Belongs to the Orn Lys Arg decarboxylase class-II family	speF	Orn_Arg_deC_N,Orn_DAP_Arg_deC	K01581	map00480	Glutathione metabolism	Metabolism	Metabolism of other amino acids
OXR-9	Chr	cluster_001_consensus_polypolish_454	5_454	459569	460741	+	0.989528	Belongs to the Orn Lys Arg decarboxylase class-II family	speF	Orn_Arg_deC_N,Orn_DAP_Arg_deC	K01581	map00330	Arginine and proline metabolism	Metabolism	Amino acid metabolism
OXR-9	Chr	cluster_001_consensus_polypolish_454	5_454	459569	460741	+	0.989528	Belongs to the Orn Lys Arg decarboxylase class-II family	speF	Orn_Arg_deC_N,Orn_DAP_Arg_deC	K01581	map04148	Efferocytosis	Cellular Processes	Transport and catabolism
OXR-9	Chr	cluster_001_consensus_polypolish_455	5_455	460817	461410	-	NA	May play a role in DNA repair. It seems to be involved in an RecBC-independent recombinational process of DNA repair. It may act with RecF and RecO	recR	RecR,Toprim_4	K06187	map03440	Homologous recombination	Genetic Information Processing	Replication and repair
OXR-9	Chr	cluster_001_consensus_polypolish_456	5_456	461465	461809	-	0.989528	Binds to DNA and alters its conformation. May be involved in regulation of gene expression, nucleoid organization and DNA protection	ybaB	YbaB_DNA_bd	K09747	NA	NA	NA	NA
OXR-9	Chr	cluster_001_consensus_polypolish_457	5_457	461861	463627	-	NA	DNA polymerase III is a complex, multichain enzyme responsible for most of the replicative synthesis in bacteria. This DNA polymerase also exhibits 3' to 5' exonuclease activity	dnaX	DNA_pol3_delta2,DNA_pol3_gamma3,DUF3646	K02343	map03030	DNA replication	Genetic Information Processing	Replication and repair
OXR-9	Chr	cluster_001_consensus_polypolish_457	5_457	461861	463627	-	NA	DNA polymerase III is a complex, multichain enzyme responsible for most of the replicative synthesis in bacteria. This DNA polymerase also exhibits 3' to 5' exonuclease activity	dnaX	DNA_pol3_delta2,DNA_pol3_gamma3,DUF3646	K02343	map03440	Homologous recombination	Genetic Information Processing	Replication and repair
OXR-9	Chr	cluster_001_consensus_polypolish_457	5_457	461861	463627	-	NA	DNA polymerase III is a complex, multichain enzyme responsible for most of the replicative synthesis in bacteria. This DNA polymerase also exhibits 3' to 5' exonuclease activity	dnaX	DNA_pol3_delta2,DNA_pol3_gamma3,DUF3646	K02343	map03430	Mismatch repair	Genetic Information Processing	Replication and repair
OXR-9	Chr	cluster_001_consensus_polypolish_458	5_458	463705	464067	-	NA	Domain of unknown function (DUF202)	-	DUF202	K00389	NA	NA	NA	NA
OXR-9	Chr	cluster_001_consensus_polypolish_459	5_459	464131	464964	+	0.989528	metalloprotease	-	Zn_peptidase	K07054	NA	NA	NA	NA
OXR-9	Chr	cluster_001_consensus_polypolish_460	5_460	465352	467196	-	NA	5'-nucleotidase, C-terminal domain	-	5_nucleotid_C,Metallophos	-	NA	NA	NA	NA
OXR-9	Chr	cluster_001_consensus_polypolish_461	5_461	467362	468330	+	NA	Belongs to the Nudix hydrolase family	nudC	NUDIX,NUDIX-like,zf-NADH-PPase	K03426	map04146	Peroxisome	Cellular Processes	Transport and catabolism
OXR-9	Chr	cluster_001_consensus_polypolish_461	5_461	467362	468330	+	NA	Belongs to the Nudix hydrolase family	nudC	NUDIX,NUDIX-like,zf-NADH-PPase	K03426	map00760	Nicotinate and nicotinamide metabolism	Metabolism	Metabolism of cofactors and vitamins
OXR-9	Chr	cluster_001_consensus_polypolish_462	5_462	468403	468876	+	NA	oxidoreductase activity, acting on CH-OH group of donors	-	Polyketide_cyc2	-	NA	NA	NA	NA
OXR-9	Chr	cluster_001_consensus_polypolish_463	5_463	468898	469755	-	NA	Prephenate dehydratase	pheA	PDT	K04518	map00400	Phenylalanine, tyrosine and tryptophan biosynthesis	Metabolism	Amino acid metabolism
OXR-9	Chr	cluster_001_consensus_polypolish_464	5_464	469910	470410	+	0.989528	cytochrome	cycM	Cytochrom_C	K08738	map00190	Oxidative phosphorylation	Metabolism	Energy metabolism
OXR-9	Chr	cluster_001_consensus_polypolish_464	5_464	469910	470410	+	0.989528	cytochrome	cycM	Cytochrom_C	K08738	map02020	Two-component system	Environmental Information Processing	Signal transduction
OXR-9	Chr	cluster_001_consensus_polypolish_465	5_465	470536	471357	+	0.989528	hydrolases or acyltransferases (alpha beta hydrolase superfamily)	-	Abhydrolase_1	-	NA	NA	NA	NA
OXR-9	Chr	cluster_001_consensus_polypolish_466	5_466	471399	472673	-	0.989528	Histidine kinase	-	CheB_methylest,CheR,CheR_N,GAF,GAF_2,HATPase_c,HisKA,PAS,PAS_10,PAS_3,PAS_4,PAS_9,Response_reg	K13924	map02030	Bacterial chemotaxis	Cellular Processes	Cell motility
OXR-9	Chr	cluster_001_consensus_polypolish_466	5_466	471399	472673	-	0.989528	Histidine kinase	-	CheB_methylest,CheR,CheR_N,GAF,GAF_2,HATPase_c,HisKA,PAS,PAS_10,PAS_3,PAS_4,PAS_9,Response_reg	K13924	map02020	Two-component system	Environmental Information Processing	Signal transduction
OXR-9	Chr	cluster_001_consensus_polypolish_466	5_466	471399	472673	-	0.989528	Histidine kinase	-	CheB_methylest,CheR,CheR_N,GAF,GAF_2,HATPase_c,HisKA,PAS,PAS_10,PAS_3,PAS_4,PAS_9,Response_reg	K02484	NA	NA	NA	NA
OXR-9	Chr	cluster_001_consensus_polypolish_467	5_467	472919	474847	+	0.989528	ABC-type oligopeptide transport system periplasmic component	yejA	SBP_bac_5	K13893	map02010	ABC transporters	Environmental Information Processing	Membrane transport
OXR-9	Chr	cluster_001_consensus_polypolish_468	5_468	474857	475948	+	NA	transport system, permease component	yejB	BPD_transp_1	K13894	map02010	ABC transporters	Environmental Information Processing	Membrane transport
OXR-9	Chr	cluster_001_consensus_polypolish_469	5_469	475948	477054	+	NA	transport system, permease component	yejE	BPD_transp_1,OppC_N	K13895	map02010	ABC transporters	Environmental Information Processing	Membrane transport
OXR-9	Chr	cluster_001_consensus_polypolish_470	5_470	477051	478631	+	0.989528	Belongs to the ABC transporter superfamily	yejF	ABC_tran,oligo_HPY	K02032	map02024	Quorum sensing	Cellular Processes	Cellular community - prokaryotes
OXR-9	Chr	cluster_001_consensus_polypolish_470	5_470	477051	478631	+	0.989528	Belongs to the ABC transporter superfamily	yejF	ABC_tran,oligo_HPY	K13896	map02010	ABC transporters	Environmental Information Processing	Membrane transport
OXR-9	Chr	cluster_001_consensus_polypolish_470	5_470	477051	478631	+	0.989528	Belongs to the ABC transporter superfamily	yejF	ABC_tran,oligo_HPY	K02031	map02024	Quorum sensing	Cellular Processes	Cellular community - prokaryotes
OXR-9	Chr	cluster_001_consensus_polypolish_471	5_471	478762	480225	-	0.989528	Belongs to the peptidase S11 family	dacF	Peptidase_S11,SPOR	K07258	map00550	Peptidoglycan biosynthesis	Metabolism	Glycan biosynthesis and metabolism
OXR-9	Chr	cluster_001_consensus_polypolish_471	5_471	478762	480225	-	0.989528	Belongs to the peptidase S11 family	dacF	Peptidase_S11,SPOR	K01286	NA	NA	NA	NA
OXR-9	Chr	cluster_001_consensus_polypolish_472	5_472	480489	481196	-	NA	hydrolase	-	HAD_2,Hydrolase	K07025	NA	NA	NA	NA
OXR-9	Chr	cluster_001_consensus_polypolish_473	5_473	481284	481676	+	NA	Involved in the modulation of the specificity of the ClpAP-mediated ATP-dependent protein degradation	clpS	ClpS	K06891	NA	NA	NA	NA
OXR-9	Chr	cluster_001_consensus_polypolish_474	5_474	481680	482672	+	0.989528	16S RNA G1207 methylase RsmC	rsmC	MTS,MTS_N	K00564	NA	NA	NA	NA
OXR-9	Chr	cluster_001_consensus_polypolish_475	5_475	482692	483492	+	NA	COG1028 Dehydrogenases with different specificities (related to short-chain alcohol dehydrogenases)	bacC	adh_short_C2	K00076	map00121	Secondary bile acid biosynthesis	Metabolism	Lipid metabolism
OXR-9	Chr	cluster_001_consensus_polypolish_476	5_476	483795	484226	+	NA	Thioesterase	-	4HBT	-	NA	NA	NA	NA
OXR-9	Chr	cluster_001_consensus_polypolish_477	5_477	484302	485270	+	NA	dehydrogenases and related proteins	-	GFO_IDH_MocA	-	NA	NA	NA	NA
OXR-9	Chr	cluster_001_consensus_polypolish_478	5_478	485267	486202	+	NA	Acetamidase formamidase	MA20_36855	FmdA_AmdA	-	NA	NA	NA	NA
OXR-9	Chr	cluster_001_consensus_polypolish_479	5_479	486271	487950	-	0.989528	ABC-type dipeptide transport system periplasmic component	-	SBP_bac_5	K02035	map02024	Quorum sensing	Cellular Processes	Cellular community - prokaryotes
OXR-9	Chr	cluster_001_consensus_polypolish_480	5_480	488186	488374	-	NA	Protein of unknown function (DUF2783)	-	DUF2783	-	NA	NA	NA	NA
OXR-9	Chr	cluster_001_consensus_polypolish_481	5_481	488371	489978	-	0.989528	COG0654 2-polyprenyl-6-methoxyphenol hydroxylase and related FAD-dependent oxidoreductases	MA20_39380	FAD_binding_3	K05712	map00360	Phenylalanine metabolism	Metabolism	Amino acid metabolism
OXR-9	Chr		5_482	489989	490243	-	NA	NA	NA	NA	-	NA	NA	NA	NA
OXR-9	Chr	cluster_001_consensus_polypolish_483	5_483	490243	491193	-	NA	COG0491 Zn-dependent hydrolases, including glyoxylases	MA20_39390	Lactamase_B	-	NA	NA	NA	NA
OXR-9	Chr	cluster_001_consensus_polypolish_484	5_484	491240	492493	-	NA	Fumarylacetoacetase	fahA	FAA_hydrolase,FAA_hydrolase_N	K01555	map00643	Styrene degradation	Metabolism	Xenobiotics biodegradation and metabolism
OXR-9	Chr	cluster_001_consensus_polypolish_484	5_484	491240	492493	-	NA	Fumarylacetoacetase	fahA	FAA_hydrolase,FAA_hydrolase_N	K01555	map00350	Tyrosine metabolism	Metabolism	Amino acid metabolism
OXR-9	Chr	cluster_001_consensus_polypolish_485	5_485	492517	493878	-	NA	Involved in the catabolism of homogentisate (2,5- dihydroxyphenylacetate or 2,5-OH-PhAc), a central intermediate in the degradation of phenylalanine and tyrosine. Catalyzes the oxidative ring cleavage of the aromatic ring of homogentisate to yield maleylacetoacetate	hmgA	HgmA	K00451	map00643	Styrene degradation	Metabolism	Xenobiotics biodegradation and metabolism
OXR-9	Chr	cluster_001_consensus_polypolish_485	5_485	492517	493878	-	NA	Involved in the catabolism of homogentisate (2,5- dihydroxyphenylacetate or 2,5-OH-PhAc), a central intermediate in the degradation of phenylalanine and tyrosine. Catalyzes the oxidative ring cleavage of the aromatic ring of homogentisate to yield maleylacetoacetate	hmgA	HgmA	K00451	map00350	Tyrosine metabolism	Metabolism	Amino acid metabolism
OXR-9	Chr	cluster_001_consensus_polypolish_486	5_486	493945	494394	+	NA	Transcriptional regulator	MA20_39375	MarR,MarR_2	-	NA	NA	NA	NA
OXR-9	Chr	cluster_001_consensus_polypolish_487	5_487	494421	495305	+	NA	COG0697 Permeases of the drug metabolite transporter (DMT) superfamily	-	EamA	-	NA	NA	NA	NA
OXR-9	Chr	cluster_001_consensus_polypolish_488	5_488	495308	496117	-	NA	COG1192 ATPases involved in chromosome partitioning	mipZ	MipZ	K03496	NA	NA	NA	NA
OXR-9	Chr	cluster_001_consensus_polypolish_489	5_489	496353	497027	+	NA	-	-	-	-	NA	NA	NA	NA
OXR-9	Chr	cluster_001_consensus_polypolish_490	5_490	497220	497441	-	0.989528	50S ribosomal protein L31	rpmE	Ribosomal_L31	K02909	map03010	Ribosome	Genetic Information Processing	Translation
OXR-9	Chr	cluster_001_consensus_polypolish_491	5_491	497453	497836	-	0.989528	This protein is located at the 30S-50S ribosomal subunit interface and may play a role in the structure and function of the aminoacyl-tRNA binding site	rplS	Ribosomal_L19	K02884	map03010	Ribosome	Genetic Information Processing	Translation
OXR-9	Chr	cluster_001_consensus_polypolish_492	5_492	498109	498270	-	NA	UPF0391 membrane protein	-	DUF1328	-	NA	NA	NA	NA
OXR-9	Chr	cluster_001_consensus_polypolish_493	5_493	498340	499128	-	NA	Belongs to the RNA methyltransferase TrmD family	trmD	tRNA_m1G_MT	K00554	NA	NA	NA	NA
OXR-9	Chr	cluster_001_consensus_polypolish_494	5_494	499125	499916	-	NA	-	-	-	-	NA	NA	NA	NA
OXR-9	Chr	cluster_001_consensus_polypolish_495	5_495	499932	500459	-	NA	An accessory protein needed during the final step in the assembly of 30S ribosomal subunit, possibly for assembly of the head region. Probably interacts with S19. Essential for efficient processing of 16S rRNA. May be needed both before and after RbfA during the maturation of 16S rRNA. It has affinity for free ribosomal 30S subunits but not for 70S ribosomes	rimM	PRC,RimM	K02860	NA	NA	NA	NA
OXR-9	Chr	cluster_001_consensus_polypolish_496	5_496	500456	500605	-	NA	-	-	-	-	NA	NA	NA	NA
OXR-9	Chr	cluster_001_consensus_polypolish_497	5_497	500605	501234	-	NA	Cob(II)yrinic acid a,c-diamide reductase	bluB	Nitroreductase	K04719	map00740	Riboflavin metabolism	Metabolism	Metabolism of cofactors and vitamins
OXR-9	Chr	cluster_001_consensus_polypolish_498	5_498	501251	501637	-	0.989528	Belongs to the bacterial ribosomal protein bS16 family	rpsP	Ribosomal_S16	K02959	map03010	Ribosome	Genetic Information Processing	Translation
OXR-9	Chr	cluster_001_consensus_polypolish_499	5_499	501681	501989	-	NA	chorismate mutase	tyrA	CM_2	K04092	map00400	Phenylalanine, tyrosine and tryptophan biosynthesis	Metabolism	Amino acid metabolism
OXR-9	Chr	cluster_001_consensus_polypolish_500	5_500	501986	503506	-	0.989528	Involved in targeting and insertion of nascent membrane proteins into the cytoplasmic membrane. Binds to the hydrophobic signal sequence of the ribosome-nascent chain (RNC) as it emerges from the ribosomes. The SRP-RNC complex is then targeted to the cytoplasmic membrane where it interacts with the SRP receptor FtsY. Interaction with FtsY leads to the transfer of the RNC complex to the Sec transl…	ffh	SRP54,SRP54_N,SRP_SPB	K03106	map03060	Protein export	Genetic Information Processing	Folding sorting and degradation
OXR-9	Chr	cluster_001_consensus_polypolish_500	5_500	501986	503506	-	0.989528	Involved in targeting and insertion of nascent membrane proteins into the cytoplasmic membrane. Binds to the hydrophobic signal sequence of the ribosome-nascent chain (RNC) as it emerges from the ribosomes. The SRP-RNC complex is then targeted to the cytoplasmic membrane where it interacts with the SRP receptor FtsY. Interaction with FtsY leads to the transfer of the RNC complex to the Sec transl…	ffh	SRP54,SRP54_N,SRP_SPB	K03106	map03070	Bacterial secretion system	Environmental Information Processing	Membrane transport
OXR-9	Chr	cluster_001_consensus_polypolish_500	5_500	501986	503506	-	0.989528	Involved in targeting and insertion of nascent membrane proteins into the cytoplasmic membrane. Binds to the hydrophobic signal sequence of the ribosome-nascent chain (RNC) as it emerges from the ribosomes. The SRP-RNC complex is then targeted to the cytoplasmic membrane where it interacts with the SRP receptor FtsY. Interaction with FtsY leads to the transfer of the RNC complex to the Sec transl…	ffh	SRP54,SRP54_N,SRP_SPB	K03106	map02024	Quorum sensing	Cellular Processes	Cellular community - prokaryotes
OXR-9	Chr	cluster_001_consensus_polypolish_501	5_501	503777	504361	-	0.989528	Catalyzes the reductive cleavage of azo bond in aromatic azo compounds to the corresponding amines. Requires NADH, but not NADPH, as an electron donor for its activity	azoR	Flavodoxin_2	K01118	NA	NA	NA	NA
OXR-9	Chr	cluster_001_consensus_polypolish_502	5_502	504488	505375	+	NA	Transcriptional regulator, LysR family	-	HTH_1,LysR_substrate	-	NA	NA	NA	NA
OXR-9	Chr	cluster_001_consensus_polypolish_503	5_503	505363	506265	+	NA	COG0697 Permeases of the drug metabolite transporter (DMT) superfamily	-	EamA	-	NA	NA	NA	NA
OXR-9	Chr	cluster_001_consensus_polypolish_504	5_504	506499	506855	-	NA	transcriptional regulator, ArsR family	sdpR	HTH_20	-	NA	NA	NA	NA
OXR-9	Chr	cluster_001_consensus_polypolish_505	5_505	507096	507446	+	NA	function for this protein is to guide the assembly of the membrane sector of the ATPase enzyme complex	atpI	ATPase_gene1	K02116	NA	NA	NA	NA
OXR-9	Chr	cluster_001_consensus_polypolish_506	5_506	507448	508209	+	NA	it plays a direct role in the translocation of protons across the membrane	atpB	ATP-synt_A	K02108	map00195	Photosynthesis	Metabolism	Energy metabolism
OXR-9	Chr	cluster_001_consensus_polypolish_506	5_506	507448	508209	+	NA	it plays a direct role in the translocation of protons across the membrane	atpB	ATP-synt_A	K02108	map00190	Oxidative phosphorylation	Metabolism	Energy metabolism
OXR-9	Chr	cluster_001_consensus_polypolish_507	5_507	508273	508497	+	NA	F(1)F(0) ATP synthase produces ATP from ADP in the presence of a proton or sodium gradient. F-type ATPases consist of two structural domains, F(1) containing the extramembraneous catalytic core and F(0) containing the membrane proton channel, linked together by a central stalk and a peripheral stalk. During catalysis, ATP synthesis in the catalytic domain of F(1) is coupled via a rotary mechanism…	atpE	ATP-synt_C	K02110	map00190	Oxidative phosphorylation	Metabolism	Energy metabolism
OXR-9	Chr	cluster_001_consensus_polypolish_507	5_507	508273	508497	+	NA	F(1)F(0) ATP synthase produces ATP from ADP in the presence of a proton or sodium gradient. F-type ATPases consist of two structural domains, F(1) containing the extramembraneous catalytic core and F(0) containing the membrane proton channel, linked together by a central stalk and a peripheral stalk. During catalysis, ATP synthesis in the catalytic domain of F(1) is coupled via a rotary mechanism…	atpE	ATP-synt_C	K02110	map00195	Photosynthesis	Metabolism	Energy metabolism
OXR-9	Chr	cluster_001_consensus_polypolish_508	5_508	508588	509145	+	0.989528	Component of the F(0) channel, it forms part of the peripheral stalk, linking F(1) to F(0)	atpF2	ATP-synt_B	K02109	map00190	Oxidative phosphorylation	Metabolism	Energy metabolism
OXR-9	Chr	cluster_001_consensus_polypolish_508	5_508	508588	509145	+	0.989528	Component of the F(0) channel, it forms part of the peripheral stalk, linking F(1) to F(0)	atpF2	ATP-synt_B	K02109	map00195	Photosynthesis	Metabolism	Energy metabolism
OXR-9	Chr	cluster_001_consensus_polypolish_509	5_509	509149	509721	+	0.989528	Component of the F(0) channel, it forms part of the peripheral stalk, linking F(1) to F(0)	atpF	ATP-synt_B	K02109	map00195	Photosynthesis	Metabolism	Energy metabolism
OXR-9	Chr	cluster_001_consensus_polypolish_509	5_509	509149	509721	+	0.989528	Component of the F(0) channel, it forms part of the peripheral stalk, linking F(1) to F(0)	atpF	ATP-synt_B	K02109	map00190	Oxidative phosphorylation	Metabolism	Energy metabolism
OXR-9	Chr	cluster_001_consensus_polypolish_510	5_510	509817	510107	+	NA	-	-	-	-	NA	NA	NA	NA
OXR-9	Chr	cluster_001_consensus_polypolish_511	5_511	510343	513798	+	NA	Required for chromosome condensation and partitioning	smc	SMC_N	K03529	NA	NA	NA	NA
OXR-9	Chr	cluster_001_consensus_polypolish_512	5_512	513935	514291	-	NA	transcriptional regulator	-	HTH_19,HTH_3	-	NA	NA	NA	NA
OXR-9	Chr	cluster_001_consensus_polypolish_513	5_513	514426	515364	+	0.989528	Bacterial regulatory helix-turn-helix protein, lysR family	-	HTH_1	-	NA	NA	NA	NA
OXR-9	Chr	cluster_001_consensus_polypolish_514	5_514	515440	517038	-	0.989528	Involved in the gluconeogenesis. Catalyzes the conversion of oxaloacetate (OAA) to phosphoenolpyruvate (PEP) through direct phosphoryl transfer between the nucleoside triphosphate and OAA	pckA	PEPCK_ATP	K01610	map00710	Carbon fixation in photosynthetic organisms	Metabolism	Energy metabolism
OXR-9	Chr	cluster_001_consensus_polypolish_514	5_514	515440	517038	-	0.989528	Involved in the gluconeogenesis. Catalyzes the conversion of oxaloacetate (OAA) to phosphoenolpyruvate (PEP) through direct phosphoryl transfer between the nucleoside triphosphate and OAA	pckA	PEPCK_ATP	K01610	map00020	Citrate cycle (TCA cycle)	Metabolism	Carbohydrate metabolism
OXR-9	Chr	cluster_001_consensus_polypolish_514	5_514	515440	517038	-	0.989528	Involved in the gluconeogenesis. Catalyzes the conversion of oxaloacetate (OAA) to phosphoenolpyruvate (PEP) through direct phosphoryl transfer between the nucleoside triphosphate and OAA	pckA	PEPCK_ATP	K01610	map00010	Glycolysis / Gluconeogenesis	Metabolism	Carbohydrate metabolism
OXR-9	Chr	cluster_001_consensus_polypolish_514	5_514	515440	517038	-	0.989528	Involved in the gluconeogenesis. Catalyzes the conversion of oxaloacetate (OAA) to phosphoenolpyruvate (PEP) through direct phosphoryl transfer between the nucleoside triphosphate and OAA	pckA	PEPCK_ATP	K01610	map00620	Pyruvate metabolism	Metabolism	Carbohydrate metabolism
OXR-9	Chr	cluster_001_consensus_polypolish_515	5_515	517418	518119	+	0.989528	COG0745 Response regulators consisting of a CheY-like receiver domain and a winged-helix DNA-binding domain	chvI	Response_reg,Trans_reg_C	K14981	map02020	Two-component system	Environmental Information Processing	Signal transduction
OXR-9	Chr	cluster_001_consensus_polypolish_516	5_516	518153	519850	+	NA	signal transduction histidine kinase	chvG	HATPase_c,HisKA,Sensor_TM1	K14980	map02020	Two-component system	Environmental Information Processing	Signal transduction
OXR-9	Chr	cluster_001_consensus_polypolish_517	5_517	519872	520300	+	NA	Serine kinase of the HPr protein regulates carbohydrate metabolism	hprK	Hpr_kinase_C	K06023	NA	NA	NA	NA
OXR-9	Chr	cluster_001_consensus_polypolish_518	5_518	520297	521202	+	NA	Displays ATPase and GTPase activities	yvcJ	ATP_bind_2	K06958	NA	NA	NA	NA
OXR-9	Chr	cluster_001_consensus_polypolish_519	5_519	521199	521591	+	NA	Phosphotransferase system mannose fructose-specific component IIA	manX	EIIA-man	K02793	map00520	Amino sugar and nucleotide sugar metabolism	Metabolism	Carbohydrate metabolism
OXR-9	Chr	cluster_001_consensus_polypolish_519	5_519	521199	521591	+	NA	Phosphotransferase system mannose fructose-specific component IIA	manX	EIIA-man	K02793	map02060	Phosphotransferase system (PTS)	Environmental Information Processing	Membrane transport
OXR-9	Chr	cluster_001_consensus_polypolish_519	5_519	521199	521591	+	NA	Phosphotransferase system mannose fructose-specific component IIA	manX	EIIA-man	K02793	map00051	Fructose and mannose metabolism	Metabolism	Carbohydrate metabolism
OXR-9	Chr	cluster_001_consensus_polypolish_520	5_520	521608	521877	+	NA	COG1925 Phosphotransferase system, HPr-related proteins	ptsH	PTS-HPr	K11189	NA	NA	NA	NA
OXR-9	Chr	cluster_001_consensus_polypolish_521	5_521	521912	522796	+	0.989528	hemolysin	-	Acyltransferase	-	NA	NA	NA	NA
OXR-9	Chr	cluster_001_consensus_polypolish_522	5_522	522876	523751	-	0.989528	3-hydroxyacyl-coa dehydrogenase	bhbD	3HCDH,3HCDH_N	K00074	map00360	Phenylalanine metabolism	Metabolism	Amino acid metabolism
OXR-9	Chr	cluster_001_consensus_polypolish_522	5_522	522876	523751	-	0.989528	3-hydroxyacyl-coa dehydrogenase	bhbD	3HCDH,3HCDH_N	K00074	map00650	Butanoate metabolism	Metabolism	Carbohydrate metabolism
OXR-9	Chr	cluster_001_consensus_polypolish_522	5_522	522876	523751	-	0.989528	3-hydroxyacyl-coa dehydrogenase	bhbD	3HCDH,3HCDH_N	K00074	map00362	Benzoate degradation	Metabolism	Xenobiotics biodegradation and metabolism
OXR-9	Chr	cluster_001_consensus_polypolish_523	5_523	523908	524741	+	NA	-	-	-	-	NA	NA	NA	NA
OXR-9	Chr	cluster_001_consensus_polypolish_524	5_524	524815	525741	-	0.989528	Electron transfer flavoprotein	etfA	ETF,ETF_alpha	K03522	NA	NA	NA	NA
OXR-9	Chr	cluster_001_consensus_polypolish_525	5_525	525741	526499	-	NA	Electron transfer flavoprotein	etfB	ETF	K03521	NA	NA	NA	NA
OXR-9	Chr	cluster_001_consensus_polypolish_526	5_526	526661	527236	-	NA	adenosyltransferase	yvqK	Cob_adeno_trans	K00798	map00860	Porphyrin metabolism	Metabolism	Metabolism of cofactors and vitamins
OXR-9	Chr	cluster_001_consensus_polypolish_527	5_527	527236	527442	-	NA	Hypoxia induced protein conserved region	-	HIG_1_N	-	NA	NA	NA	NA
OXR-9	Chr	cluster_001_consensus_polypolish_528	5_528	527500	528333	-	NA	Belongs to the short-chain dehydrogenases reductases (SDR) family	vdlC	adh_short	-	NA	NA	NA	NA
OXR-9	Chr	cluster_001_consensus_polypolish_529	5_529	528391	529077	-	0.989528	COG3103 SH3 domain protein	-	SH3_3	-	NA	NA	NA	NA
OXR-9	Chr	cluster_001_consensus_polypolish_530	5_530	529291	531732	+	0.989528	Topoisomerase IV is essential for chromosome segregation. It relaxes supercoiled DNA. Performs the decatenation events required during the replication of a circular DNA molecule	parC	DNA_gyraseA_C,DNA_topoisoIV	K02621	NA	NA	NA	NA
OXR-9	Chr	cluster_001_consensus_polypolish_531	5_531	531757	533115	-	NA	cytochrome P450	-	p450	-	NA	NA	NA	NA
OXR-9	Chr	cluster_001_consensus_polypolish_532	5_532	533242	533820	+	NA	-	-	-	-	NA	NA	NA	NA
OXR-9	Chr	cluster_001_consensus_polypolish_533	5_533	533983	535158	+	0.989528	This protein promotes the GTP-dependent binding of aminoacyl-tRNA to the A-site of ribosomes during protein biosynthesis	tuf	GTP_EFTU,GTP_EFTU_D2,GTP_EFTU_D3	K02358	map04626	Plant-pathogen interaction	Organismal Systems	Environmental adaptation
OXR-9	Chr	cluster_001_consensus_polypolish_534	5_534	535315	535812	-	0.989528	protein conserved in bacteria	-	DUF892	-	NA	NA	NA	NA
OXR-9	Chr	cluster_001_consensus_polypolish_535	5_535	536708	538237	+	NA	Integrase core domain	-	rve	-	NA	NA	NA	NA
OXR-9	Chr	cluster_001_consensus_polypolish_536	5_536	538227	539018	+	NA	IstB-like ATP binding protein	-	IstB_IS21	-	NA	NA	NA	NA
OXR-9	Chr		5_537	539068	539958	-	NA	NA	NA	NA	-	NA	NA	NA	NA
OXR-9	Chr	cluster_001_consensus_polypolish_538	5_538	553045	553311	+	NA	COG2801 Transposase and inactivated derivatives	-	HTH_Tnp_1	K07497	NA	NA	NA	NA
OXR-9	Chr	cluster_001_consensus_polypolish_539	5_539	553347	554159	+	NA	Integrase core domain	-	HTH_21,rve,rve_3	K07497	NA	NA	NA	NA
OXR-9	Chr	cluster_001_consensus_polypolish_540	5_540	554608	555660	-	NA	Belongs to the binding-protein-dependent transport system permease family. FecCD subfamily	-	FecCD	K02015	NA	NA	NA	NA
OXR-9	Chr	cluster_001_consensus_polypolish_541	5_541	555667	556602	-	NA	ABC-type Fe3 -hydroxamate transport system, periplasmic component	-	Peripla_BP_2	K02016	NA	NA	NA	NA
OXR-9	Chr	cluster_001_consensus_polypolish_542	5_542	556617	557399	-	NA	ABC-type cobalamin Fe3 -siderophores transport systems, ATPase components	-	ABC_tran	K02013	NA	NA	NA	NA
OXR-9	Chr	cluster_001_consensus_polypolish_543	5_543	557396	557803	-	NA	Protein of unknown function (DUF1636)	-	DUF1636	-	NA	NA	NA	NA
OXR-9	Chr	cluster_001_consensus_polypolish_544	5_544	558164	559243	-	NA	cobalamin synthesis protein	p47K	CobW_C,cobW	-	NA	NA	NA	NA
OXR-9	Chr	cluster_001_consensus_polypolish_545	5_545	559599	560885	+	NA	COG0683 ABC-type branched-chain amino acid transport systems, periplasmic component	urtA	Peripla_BP_5	K11959	map02010	ABC transporters	Environmental Information Processing	Membrane transport
OXR-9	Chr	cluster_001_consensus_polypolish_546	5_546	560971	562890	+	0.989528	Belongs to the binding-protein-dependent transport system permease family	urtB	BPD_transp_2	K11960	map02010	ABC transporters	Environmental Information Processing	Membrane transport
OXR-9	Chr	cluster_001_consensus_polypolish_547	5_547	562894	564075	+	NA	COG4177 ABC-type branched-chain amino acid transport system, permease component	urtC	BPD_transp_2	K11961	map02010	ABC transporters	Environmental Information Processing	Membrane transport
OXR-9	Chr	cluster_001_consensus_polypolish_548	5_548	564072	564827	+	NA	abc transporter atp-binding protein	urtD	ABC_tran,BCA_ABC_TP_C	K11962	map02010	ABC transporters	Environmental Information Processing	Membrane transport
OXR-9	Chr	cluster_001_consensus_polypolish_549	5_549	564814	565509	+	NA	COG0410 ABC-type branched-chain amino acid transport systems, ATPase component	urtE	ABC_tran	K11963	map02010	ABC transporters	Environmental Information Processing	Membrane transport
OXR-9	Chr	cluster_001_consensus_polypolish_550	5_550	565668	567443	+	0.989528	Aspartyl-tRNA synthetase with relaxed tRNA specificity since it is able to aspartylate not only its cognate tRNA(Asp) but also tRNA(Asn). Reaction proceeds in two steps L-aspartate is first activated by ATP to form Asp-AMP and then transferred to the acceptor end of tRNA(Asp Asn)	aspS	GAD,tRNA-synt_2,tRNA_anti-codon	K01876	map00970	Aminoacyl-tRNA biosynthesis	Genetic Information Processing	Translation
OXR-9	Chr	cluster_001_consensus_polypolish_551	5_551	567473	568204	-	0.989528	Restriction endonuclease BglII	-	Endonuc-BglII	-	NA	NA	NA	NA
OXR-9	Chr	cluster_001_consensus_polypolish_552	5_552	568188	568757	-	0.989528	Belongs to the MT-A70-like family	-	MT-A70	-	NA	NA	NA	NA
OXR-9	Chr	cluster_001_consensus_polypolish_553	5_553	568933	569409	-	NA	Hemerythrin	-	Hemerythrin	-	NA	NA	NA	NA
OXR-9	Chr		5_554	569468	569638	-	NA	NA	NA	NA	-	NA	NA	NA	NA
OXR-9	Chr	cluster_001_consensus_polypolish_555	5_555	569788	570510	+	NA	COG1670 acetyltransferases, including N-acetylases of ribosomal proteins	-	Acetyltransf_3	-	NA	NA	NA	NA
OXR-9	Chr	cluster_001_consensus_polypolish_556	5_556	570520	571239	-	NA	'PFAM Response regulator receiver	-	Response_reg	-	NA	NA	NA	NA
OXR-9	Chr	cluster_001_consensus_polypolish_557	5_557	571366	571770	+	0.989528	methylmalonyl-CoA epimerase	mce	Glyoxalase_4	K05606	map00630	Glyoxylate and dicarboxylate metabolism	Metabolism	Carbohydrate metabolism
OXR-9	Chr	cluster_001_consensus_polypolish_557	5_557	571366	571770	+	0.989528	methylmalonyl-CoA epimerase	mce	Glyoxalase_4	K05606	map00720	Carbon fixation pathways in prokaryotes	Metabolism	Energy metabolism
OXR-9	Chr	cluster_001_consensus_polypolish_557	5_557	571366	571770	+	0.989528	methylmalonyl-CoA epimerase	mce	Glyoxalase_4	K05606	map00280	Valine, leucine and isoleucine degradation	Metabolism	Amino acid metabolism
OXR-9	Chr	cluster_001_consensus_polypolish_557	5_557	571366	571770	+	0.989528	methylmalonyl-CoA epimerase	mce	Glyoxalase_4	K05606	map00640	Propanoate metabolism	Metabolism	Carbohydrate metabolism
OXR-9	Chr	cluster_001_consensus_polypolish_558	5_558	571773	572066	+	0.989528	Protein of unknown function (DUF1467)	-	DUF1467	-	NA	NA	NA	NA
OXR-9	Chr	cluster_001_consensus_polypolish_559	5_559	571999	572733	-	NA	Protein involved in cysteine biosynthesis	MA20_24505	EI24	K06203	NA	NA	NA	NA
OXR-9	Chr	cluster_001_consensus_polypolish_560	5_560	572724	573296	-	0.989528	Nitroreductase	ydjA	Nitroreductase	-	NA	NA	NA	NA
OXR-9	Chr	cluster_001_consensus_polypolish_561	5_561	573306	574412	-	NA	Including yeast histone deacetylase and acetoin utilization protein	hdaH	Hist_deacetyl	K04768	NA	NA	NA	NA
OXR-9	Chr	cluster_001_consensus_polypolish_562	5_562	574622	575638	-	NA	Tryptophanyl-tRNA synthetase	trpS	tRNA-synt_1b	K01867	map00970	Aminoacyl-tRNA biosynthesis	Genetic Information Processing	Translation
OXR-9	Chr	cluster_001_consensus_polypolish_563	5_563	575714	576400	+	0.989528	membrane protein (homolog of Drosophila rhomboid)	-	Rhomboid	-	NA	NA	NA	NA
OXR-9	Chr	cluster_001_consensus_polypolish_564	5_564	576397	577938	-	NA	Involved in peptidoglycan biosynthesis. Transports lipid-linked peptidoglycan precursors from the inner to the outer leaflet of the cytoplasmic membrane	murJ	MVIN	K03980	NA	NA	NA	NA
OXR-9	Chr	cluster_001_consensus_polypolish_565	5_565	578048	578599	-	NA	COG3942 Surface antigen	-	CHAP	-	NA	NA	NA	NA
OXR-9	Chr	cluster_001_consensus_polypolish_566	5_566	578724	581525	-	0.989528	Modifies, by uridylylation and deuridylylation, the PII regulatory proteins (GlnB and homologs), in response to the nitrogen status of the cell that GlnD senses through the glutamine level. Under low glutamine levels, catalyzes the conversion of the PII proteins and UTP to PII-UMP and PPi, while under higher glutamine levels, GlnD hydrolyzes PII-UMP to PII and UMP (deuridylylation). Thus, control…	glnD	ACT,GlnD_UR_UTase,GlnE,HD,NTP_transf_2	K00990	map02020	Two-component system	Environmental Information Processing	Signal transduction
OXR-9	Chr	cluster_001_consensus_polypolish_567	5_567	581506	582687	-	0.989528	COG0683 ABC-type branched-chain amino acid transport systems, periplasmic component	-	Peripla_BP_6	-	NA	NA	NA	NA
OXR-9	Chr	cluster_001_consensus_polypolish_568	5_568	582775	583632	+	NA	Catalyzes the 2'-O-methylation of the ribose of cytidine 1402 (C1402) in 16S rRNA	rsmI	TP_methylase	K07056	NA	NA	NA	NA
OXR-9	Chr	cluster_001_consensus_polypolish_569	5_569	583655	584053	+	NA	nuclease activity	yraN	UPF0102	K07460	NA	NA	NA	NA
OXR-9	Chr	cluster_001_consensus_polypolish_570	5_570	584159	585094	+	0.989528	Belongs to the prokaryotic GSH synthase family	gshB	GSH-S_ATP,GSH-S_N	K01920	map00270	Cysteine and methionine metabolism	Metabolism	Amino acid metabolism
OXR-9	Chr	cluster_001_consensus_polypolish_570	5_570	584159	585094	+	0.989528	Belongs to the prokaryotic GSH synthase family	gshB	GSH-S_ATP,GSH-S_N	K01920	map00480	Glutathione metabolism	Metabolism	Metabolism of other amino acids
OXR-9	Chr	cluster_001_consensus_polypolish_571	5_571	585091	586008	+	NA	Alpha beta hydrolase	-	Abhydrolase_3	K14731	map00930	Caprolactam degradation	Metabolism	Xenobiotics biodegradation and metabolism
OXR-9	Chr	cluster_001_consensus_polypolish_571	5_571	585091	586008	+	NA	Alpha beta hydrolase	-	Abhydrolase_3	K14731	map00903	Limonene degradation	Metabolism	Metabolism of terpenoids and polyketides
OXR-9	Chr	cluster_001_consensus_polypolish_572	5_572	585971	587488	-	NA	ATPase with chaperone activity	comM	ChlI,Mg_chelatase,Mg_chelatase_C	K07391	NA	NA	NA	NA
OXR-9	Chr	cluster_001_consensus_polypolish_573	5_573	587561	588142	-	NA	Phosphoglycerate mutase	-	His_Phos_1	-	NA	NA	NA	NA
OXR-9	Chr	cluster_001_consensus_polypolish_574	5_574	588139	588660	-	0.989528	Catalyzes ATP-dependent phosphorylation of adenosylcobinamide and addition of GMP to adenosylcobinamide phosphate	cobP	CobU	K02231	map00860	Porphyrin metabolism	Metabolism	Metabolism of cofactors and vitamins
OXR-9	Chr	cluster_001_consensus_polypolish_575	5_575	588759	589637	+	0.989528	RNA polymerase sigma	rpoH2	Sigma70_r2,Sigma70_r4	K03089	NA	NA	NA	NA
OXR-9	Chr	cluster_001_consensus_polypolish_576	5_576	589719	590912	+	0.989528	Catalyzes two steps in the biosynthesis of coenzyme A. In the first step cysteine is conjugated to 4'-phosphopantothenate to form 4-phosphopantothenoylcysteine, in the latter compound is decarboxylated to form 4'-phosphopantotheine	coaBC	DFP,Flavoprotein	K21977	map00770	Pantothenate and CoA biosynthesis	Metabolism	Metabolism of cofactors and vitamins
OXR-9	Chr	cluster_001_consensus_polypolish_576	5_576	589719	590912	+	0.989528	Catalyzes two steps in the biosynthesis of coenzyme A. In the first step cysteine is conjugated to 4'-phosphopantothenate to form 4-phosphopantothenoylcysteine, in the latter compound is decarboxylated to form 4'-phosphopantotheine	coaBC	DFP,Flavoprotein	K13038	map00770	Pantothenate and CoA biosynthesis	Metabolism	Metabolism of cofactors and vitamins
OXR-9	Chr	cluster_001_consensus_polypolish_577	5_577	590922	591374	+	NA	This enzyme is involved in nucleotide metabolism it produces dUMP, the immediate precursor of thymidine nucleotides and it decreases the intracellular concentration of dUTP so that uracil cannot be incorporated into DNA	dut	dUTPase	K01520	map00240	Pyrimidine metabolism	Metabolism	Nucleotide metabolism
OXR-9	Chr	cluster_001_consensus_polypolish_577	5_577	590922	591374	+	NA	This enzyme is involved in nucleotide metabolism it produces dUMP, the immediate precursor of thymidine nucleotides and it decreases the intracellular concentration of dUTP so that uracil cannot be incorporated into DNA	dut	dUTPase	K01520	map00983	Drug metabolism - other enzymes	Metabolism	Xenobiotics biodegradation and metabolism
OXR-9	Chr	cluster_001_consensus_polypolish_578	5_578	591374	592411	+	NA	Dinucleotide-utilizing enzymes involved in molybdopterin and thiamine biosynthesis family	moeB	ThiF	K21029	map04122	Sulfur relay system	Genetic Information Processing	Folding sorting and degradation
OXR-9	Chr	cluster_001_consensus_polypolish_579	5_579	592460	594472	+	0.989528	COG0339 Zn-dependent oligopeptidases	dcp	Peptidase_M3	K01284	NA	NA	NA	NA
OXR-9	Chr	cluster_001_consensus_polypolish_580	5_580	594492	595430	-	0.989528	D-isomer specific 2-hydroxyacid dehydrogenase	ghrA	2-Hacid_dh_C	K12972	map00630	Glyoxylate and dicarboxylate metabolism	Metabolism	Carbohydrate metabolism
OXR-9	Chr	cluster_001_consensus_polypolish_580	5_580	594492	595430	-	0.989528	D-isomer specific 2-hydroxyacid dehydrogenase	ghrA	2-Hacid_dh_C	K12972	map00260	Glycine, serine and threonine metabolism	Metabolism	Amino acid metabolism
OXR-9	Chr	cluster_001_consensus_polypolish_580	5_580	594492	595430	-	0.989528	D-isomer specific 2-hydroxyacid dehydrogenase	ghrA	2-Hacid_dh_C	K12972	map00620	Pyruvate metabolism	Metabolism	Carbohydrate metabolism
OXR-9	Chr	cluster_001_consensus_polypolish_581	5_581	595434	596573	-	0.989528	Peptidoglycan polymerase that is essential for cell wall elongation	mrdB	FTSW_RODA_SPOVE	K05837	NA	NA	NA	NA
OXR-9	Chr	cluster_001_consensus_polypolish_582	5_582	596570	598519	-	0.989528	COG0768 cell division protein FtsI penicillin-binding protein 2	mrdA	PBP_dimer,Transpeptidase	K05515	map00550	Peptidoglycan biosynthesis	Metabolism	Glycan biosynthesis and metabolism
OXR-9	Chr	cluster_001_consensus_polypolish_583	5_583	598535	599074	-	NA	-	mreD	-	K03571	NA	NA	NA	NA
OXR-9	Chr	cluster_001_consensus_polypolish_584	5_584	599071	599973	-	NA	shape-determining protein MreC	mreC	MreC	K03570	NA	NA	NA	NA
OXR-9	Chr	cluster_001_consensus_polypolish_585	5_585	600045	601091	-	NA	Rod shape-determining protein (MreB)	mreB	MreB_Mbl	K03569	NA	NA	NA	NA
OXR-9	Chr	cluster_001_consensus_polypolish_586	5_586	601281	601862	+	NA	COG0346 Lactoylglutathione lyase and related lyases	-	Glyoxalase	-	NA	NA	NA	NA
OXR-9	Chr	cluster_001_consensus_polypolish_587	5_587	602083	603642	-	0.989528	Catalyzes the condensation of the acetyl group of acetyl-CoA with 3-methyl-2-oxobutanoate (2-oxoisovalerate) to form 3-carboxy-3-hydroxy-4-methylpentanoate (2-isopropylmalate)	leuA	HMGL-like,LeuA_dimer	K01649	map00620	Pyruvate metabolism	Metabolism	Carbohydrate metabolism
OXR-9	Chr	cluster_001_consensus_polypolish_587	5_587	602083	603642	-	0.989528	Catalyzes the condensation of the acetyl group of acetyl-CoA with 3-methyl-2-oxobutanoate (2-oxoisovalerate) to form 3-carboxy-3-hydroxy-4-methylpentanoate (2-isopropylmalate)	leuA	HMGL-like,LeuA_dimer	K01649	map00290	Valine, leucine and isoleucine biosynthesis	Metabolism	Amino acid metabolism
OXR-9	Chr	cluster_001_consensus_polypolish_588	5_588	603948	604616	+	NA	COG1028 Dehydrogenases with different specificities (related to short-chain alcohol dehydrogenases)	csgA	adh_short,adh_short_C2	-	NA	NA	NA	NA
OXR-9	Chr	cluster_001_consensus_polypolish_589	5_589	604610	606139	+	NA	protein related to deoxyribodipyrimidine photolyase	phrB	DPRP,FAD_binding_7	K06876	NA	NA	NA	NA
OXR-9	Chr	cluster_001_consensus_polypolish_590	5_590	606136	607572	-	NA	Catalyzes the ATP-dependent amidation of deamido-NAD to form NAD. Uses L-glutamine as a nitrogen source	nadE	CN_hydrolase,NAD_synthase	K01916	map00760	Nicotinate and nicotinamide metabolism	Metabolism	Metabolism of cofactors and vitamins
OXR-9	Chr		5_591	607778	609322	+	NA	NA	NA	NA	-	NA	NA	NA	NA
OXR-9	Chr	cluster_001_consensus_polypolish_592	5_592	609392	610729	+	NA	Catalyzes the attachment of glutamate to tRNA(Glu) in a two-step reaction glutamate is first activated by ATP to form Glu-AMP and then transferred to the acceptor end of tRNA(Glu)	gltX1	tRNA-synt_1c	K01885	map00860	Porphyrin metabolism	Metabolism	Metabolism of cofactors and vitamins
OXR-9	Chr	cluster_001_consensus_polypolish_592	5_592	609392	610729	+	NA	Catalyzes the attachment of glutamate to tRNA(Glu) in a two-step reaction glutamate is first activated by ATP to form Glu-AMP and then transferred to the acceptor end of tRNA(Glu)	gltX1	tRNA-synt_1c	K01885	map00970	Aminoacyl-tRNA biosynthesis	Genetic Information Processing	Translation
OXR-9	Chr	cluster_001_consensus_polypolish_593	5_593	610837	611427	-	NA	Catalyzes the cleavage of glutathione into 5-oxo-L- proline and a Cys-Gly dipeptide. Acts specifically on glutathione, but not on other gamma-glutamyl peptides	-	ChaC,GGACT	-	NA	NA	NA	NA
OXR-9	Chr	cluster_001_consensus_polypolish_594	5_594	611765	612898	+	0.989528	Glycine cleavage system T protein	gcvT	GCV_T,GCV_T_C	K00605	map00670	One carbon pool by folate	Metabolism	Metabolism of cofactors and vitamins
OXR-9	Chr	cluster_001_consensus_polypolish_594	5_594	611765	612898	+	0.989528	Glycine cleavage system T protein	gcvT	GCV_T,GCV_T_C	K00605	map00785	Lipoic acid metabolism	Metabolism	Metabolism of cofactors and vitamins
OXR-9	Chr	cluster_001_consensus_polypolish_594	5_594	611765	612898	+	0.989528	Glycine cleavage system T protein	gcvT	GCV_T,GCV_T_C	K00605	map00630	Glyoxylate and dicarboxylate metabolism	Metabolism	Carbohydrate metabolism
OXR-9	Chr	cluster_001_consensus_polypolish_594	5_594	611765	612898	+	0.989528	Glycine cleavage system T protein	gcvT	GCV_T,GCV_T_C	K00605	map00260	Glycine, serine and threonine metabolism	Metabolism	Amino acid metabolism
OXR-9	Chr	cluster_001_consensus_polypolish_595	5_595	612920	613279	+	NA	The glycine cleavage system catalyzes the degradation of glycine. The H protein shuttles the methylamine group of glycine from the P protein to the T protein	gcvH	GCV_H	K02437	map00260	Glycine, serine and threonine metabolism	Metabolism	Amino acid metabolism
OXR-9	Chr	cluster_001_consensus_polypolish_595	5_595	612920	613279	+	NA	The glycine cleavage system catalyzes the degradation of glycine. The H protein shuttles the methylamine group of glycine from the P protein to the T protein	gcvH	GCV_H	K02437	map00630	Glyoxylate and dicarboxylate metabolism	Metabolism	Carbohydrate metabolism
OXR-9	Chr	cluster_001_consensus_polypolish_595	5_595	612920	613279	+	NA	The glycine cleavage system catalyzes the degradation of glycine. The H protein shuttles the methylamine group of glycine from the P protein to the T protein	gcvH	GCV_H	K02437	map00785	Lipoic acid metabolism	Metabolism	Metabolism of cofactors and vitamins
OXR-9	Chr	cluster_001_consensus_polypolish_596	5_596	613387	616233	+	0.989528	The glycine cleavage system catalyzes the degradation of glycine. The P protein binds the alpha-amino group of glycine through its pyridoxal phosphate cofactor	gcvP	Aminotran_5,GDC-P	K00281	map00260	Glycine, serine and threonine metabolism	Metabolism	Amino acid metabolism
OXR-9	Chr	cluster_001_consensus_polypolish_596	5_596	613387	616233	+	0.989528	The glycine cleavage system catalyzes the degradation of glycine. The P protein binds the alpha-amino group of glycine through its pyridoxal phosphate cofactor	gcvP	Aminotran_5,GDC-P	K00281	map00630	Glyoxylate and dicarboxylate metabolism	Metabolism	Carbohydrate metabolism
OXR-9	Chr	cluster_001_consensus_polypolish_596	5_596	613387	616233	+	0.989528	The glycine cleavage system catalyzes the degradation of glycine. The P protein binds the alpha-amino group of glycine through its pyridoxal phosphate cofactor	gcvP	Aminotran_5,GDC-P	K00283	map00630	Glyoxylate and dicarboxylate metabolism	Metabolism	Carbohydrate metabolism
OXR-9	Chr	cluster_001_consensus_polypolish_596	5_596	613387	616233	+	0.989528	The glycine cleavage system catalyzes the degradation of glycine. The P protein binds the alpha-amino group of glycine through its pyridoxal phosphate cofactor	gcvP	Aminotran_5,GDC-P	K00283	map00260	Glycine, serine and threonine metabolism	Metabolism	Amino acid metabolism
OXR-9	Chr	cluster_001_consensus_polypolish_596	5_596	613387	616233	+	0.989528	The glycine cleavage system catalyzes the degradation of glycine. The P protein binds the alpha-amino group of glycine through its pyridoxal phosphate cofactor	gcvP	Aminotran_5,GDC-P	K00283	map00785	Lipoic acid metabolism	Metabolism	Metabolism of cofactors and vitamins
OXR-9	Chr	cluster_001_consensus_polypolish_596	5_596	613387	616233	+	0.989528	The glycine cleavage system catalyzes the degradation of glycine. The P protein binds the alpha-amino group of glycine through its pyridoxal phosphate cofactor	gcvP	Aminotran_5,GDC-P	K00281	map00785	Lipoic acid metabolism	Metabolism	Metabolism of cofactors and vitamins
OXR-9	Chr	cluster_001_consensus_polypolish_597	5_597	616268	618799	-	0.989528	ABC-type transport system involved in lysophospholipase L1 biosynthesis permease component	MA20_43810	FtsX,MacB_PCD	K02004	NA	NA	NA	NA
OXR-9	Chr	cluster_001_consensus_polypolish_598	5_598	618796	619464	-	NA	ABC-type transport system involved in lysophospholipase L1 biosynthesis ATPase component	ybbA	ABC_tran	K02003	NA	NA	NA	NA
OXR-9	Chr	cluster_001_consensus_polypolish_599	5_599	619515	620171	+	NA	COG2755 Lysophospholipase L1 and related esterases	tesA	Lipase_GDSL_2	K10804	map01040	Biosynthesis of unsaturated fatty acids	Metabolism	Lipid metabolism
OXR-9	Chr	cluster_001_consensus_polypolish_600	5_600	620221	620427	-	NA	'Cold-shock' DNA-binding domain	-	CSD	K03704	NA	NA	NA	NA
OXR-9	Chr	cluster_001_consensus_polypolish_601	5_601	620759	622090	+	NA	COG0493 NADPH-dependent glutamate synthase beta chain and related oxidoreductases	preT	Fer4_20,Pyr_redox_2	K17722	map00770	Pantothenate and CoA biosynthesis	Metabolism	Metabolism of cofactors and vitamins
OXR-9	Chr	cluster_001_consensus_polypolish_601	5_601	620759	622090	+	NA	COG0493 NADPH-dependent glutamate synthase beta chain and related oxidoreductases	preT	Fer4_20,Pyr_redox_2	K17722	map00240	Pyrimidine metabolism	Metabolism	Nucleotide metabolism
OXR-9	Chr	cluster_001_consensus_polypolish_601	5_601	620759	622090	+	NA	COG0493 NADPH-dependent glutamate synthase beta chain and related oxidoreductases	preT	Fer4_20,Pyr_redox_2	K17722	map00410	beta-Alanine metabolism	Metabolism	Metabolism of other amino acids
OXR-9	Chr	cluster_001_consensus_polypolish_602	5_602	622116	623429	+	0.989528	Dehydrogenase	preA	DHO_dh,Fer4_21,Fer4_4,Fer4_6	K17723	map00770	Pantothenate and CoA biosynthesis	Metabolism	Metabolism of cofactors and vitamins
OXR-9	Chr	cluster_001_consensus_polypolish_602	5_602	622116	623429	+	0.989528	Dehydrogenase	preA	DHO_dh,Fer4_21,Fer4_4,Fer4_6	K17723	map00410	beta-Alanine metabolism	Metabolism	Metabolism of other amino acids
OXR-9	Chr	cluster_001_consensus_polypolish_602	5_602	622116	623429	+	0.989528	Dehydrogenase	preA	DHO_dh,Fer4_21,Fer4_4,Fer4_6	K17723	map00240	Pyrimidine metabolism	Metabolism	Nucleotide metabolism
OXR-9	Chr		5_603	623454	623666	-	NA	NA	NA	NA	-	NA	NA	NA	NA
OXR-9	Chr	cluster_001_consensus_polypolish_604	5_604	623766	624404	-	NA	transcriptional regulator	rutR	TetR_C_3,TetR_N	K09017	NA	NA	NA	NA
OXR-9	Chr	cluster_001_consensus_polypolish_605	5_605	624562	625812	+	0.989528	the allantoate amidohydrolase from Escherichia coli forms a dimer and binds zinc ions for catalytic activity and catalyzes the conversion of allantoate to (S)-ureidoglycolate and ammonia	amaB	M20_dimer,Peptidase_M20,Peptidase_M28	K06016	map00410	beta-Alanine metabolism	Metabolism	Metabolism of other amino acids
OXR-9	Chr	cluster_001_consensus_polypolish_605	5_605	624562	625812	+	0.989528	the allantoate amidohydrolase from Escherichia coli forms a dimer and binds zinc ions for catalytic activity and catalyzes the conversion of allantoate to (S)-ureidoglycolate and ammonia	amaB	M20_dimer,Peptidase_M20,Peptidase_M28	K06016	map00240	Pyrimidine metabolism	Metabolism	Nucleotide metabolism
OXR-9	Chr	cluster_001_consensus_polypolish_605	5_605	624562	625812	+	0.989528	the allantoate amidohydrolase from Escherichia coli forms a dimer and binds zinc ions for catalytic activity and catalyzes the conversion of allantoate to (S)-ureidoglycolate and ammonia	amaB	M20_dimer,Peptidase_M20,Peptidase_M28	K06016	map00770	Pantothenate and CoA biosynthesis	Metabolism	Metabolism of cofactors and vitamins
OXR-9	Chr	cluster_001_consensus_polypolish_606	5_606	625885	627345	+	NA	COG0044 Dihydroorotase and related cyclic amidohydrolases	dht	Amidohydro_1	K01464	map00983	Drug metabolism - other enzymes	Metabolism	Xenobiotics biodegradation and metabolism
OXR-9	Chr	cluster_001_consensus_polypolish_606	5_606	625885	627345	+	NA	COG0044 Dihydroorotase and related cyclic amidohydrolases	dht	Amidohydro_1	K01464	map00770	Pantothenate and CoA biosynthesis	Metabolism	Metabolism of cofactors and vitamins
OXR-9	Chr	cluster_001_consensus_polypolish_606	5_606	625885	627345	+	NA	COG0044 Dihydroorotase and related cyclic amidohydrolases	dht	Amidohydro_1	K01464	map00410	beta-Alanine metabolism	Metabolism	Metabolism of other amino acids
OXR-9	Chr	cluster_001_consensus_polypolish_606	5_606	625885	627345	+	NA	COG0044 Dihydroorotase and related cyclic amidohydrolases	dht	Amidohydro_1	K01464	map00240	Pyrimidine metabolism	Metabolism	Nucleotide metabolism
OXR-9	Chr	cluster_001_consensus_polypolish_607	5_607	627420	628205	+	0.989528	ABC-type nitrate sulfonate bicarbonate transport system ATPase component	tauB	ABC_tran	K02049	NA	NA	NA	NA
OXR-9	Chr	cluster_001_consensus_polypolish_608	5_608	628205	629065	+	NA	ABC-type nitrate sulfonate bicarbonate transport system permease component	-	BPD_transp_1	K02050	NA	NA	NA	NA
OXR-9	Chr	cluster_001_consensus_polypolish_609	5_609	629062	629904	+	NA	ABC-type nitrate sulfonate bicarbonate transport system permease component	-	BPD_transp_1	K02050	NA	NA	NA	NA
OXR-9	Chr	cluster_001_consensus_polypolish_610	5_610	629932	630912	+	NA	COG0715 ABC-type nitrate sulfonate bicarbonate transport systems periplasmic components	thiY	NMT1	K02051	NA	NA	NA	NA
OXR-9	Chr	cluster_001_consensus_polypolish_611	5_611	631156	631707	-	NA	ErfK YbiS YcfS YnhG family protein	-	YkuD	-	NA	NA	NA	NA
OXR-9	Chr	cluster_001_consensus_polypolish_612	5_612	631849	632055	-	0.989528	'Cold-shock' DNA-binding domain	cspA1	CSD	K03704	NA	NA	NA	NA
OXR-9	Chr	cluster_001_consensus_polypolish_613	5_613	632430	633407	+	0.989528	a CheY-like receiver domain and a	-	Response_reg	-	NA	NA	NA	NA
OXR-9	Chr	cluster_001_consensus_polypolish_614	5_614	633695	635350	-	0.989528	COG0488 ATPase components of ABC transporters with duplicated ATPase domains	chvD	ABC_tran,ABC_tran_Xtn	K15738	NA	NA	NA	NA
OXR-9	Chr	cluster_001_consensus_polypolish_615	5_615	635693	636130	+	NA	COG0589 Universal stress protein UspA and related nucleotide-binding proteins	-	Usp	-	NA	NA	NA	NA
OXR-9	Chr	cluster_001_consensus_polypolish_616	5_616	636142	637689	+	0.989528	alanine symporter	alsT	Na_Ala_symp	K03310	NA	NA	NA	NA
OXR-9	Chr	cluster_001_consensus_polypolish_617	5_617	637700	638365	+	NA	Catalyzes the reversible adenylation of nicotinate mononucleotide (NaMN) to nicotinic acid adenine dinucleotide (NaAD)	nadD	CTP_transf_like	K00969	map00760	Nicotinate and nicotinamide metabolism	Metabolism	Metabolism of cofactors and vitamins
OXR-9	Chr	cluster_001_consensus_polypolish_618	5_618	638357	639190	-	NA	COG0697 Permeases of the drug metabolite transporter (DMT) superfamily	-	EamA	-	NA	NA	NA	NA
OXR-9	Chr	cluster_001_consensus_polypolish_619	5_619	639291	640904	+	NA	COG2027 D-alanyl-D-alanine carboxypeptidase (penicillin-binding protein 4)	dacB	Peptidase_S13	K07259	map00550	Peptidoglycan biosynthesis	Metabolism	Glycan biosynthesis and metabolism
OXR-9	Chr	cluster_001_consensus_polypolish_620	5_620	640912	641334	-	NA	PFAM Mo-dependent nitrogenase	-	TerB	-	NA	NA	NA	NA
OXR-9	Chr	cluster_001_consensus_polypolish_621	5_621	641458	643038	+	0.989528	Belongs to the class-I aminoacyl-tRNA synthetase family	lysS	tRNA-synt_1f	K04566	map00970	Aminoacyl-tRNA biosynthesis	Genetic Information Processing	Translation
OXR-9	Chr	cluster_001_consensus_polypolish_622	5_622	643099	643512	+	0.989528	Domain of unknown function (DUF4864)	-	DUF4864	-	NA	NA	NA	NA
OXR-9	Chr		5_623	643661	643768	+	NA	NA	NA	NA	-	NA	NA	NA	NA
OXR-9	Chr	cluster_001_consensus_polypolish_624	5_624	643820	645949	+	0.989528	Pectate lyase superfamily protein	-	Beta_helix,Pectate_lyase_3	-	NA	NA	NA	NA
OXR-9	Chr	cluster_001_consensus_polypolish_625	5_625	646048	646680	-	NA	-	-	-	-	NA	NA	NA	NA
OXR-9	Chr	cluster_001_consensus_polypolish_626	5_626	646811	646996	-	NA	Phospholipase_D-nuclease N-terminal	-	PLDc_N	-	NA	NA	NA	NA
OXR-9	Chr	cluster_001_consensus_polypolish_627	5_627	647178	647534	+	0.989528	PFAM PRC-barrel domain protein	-	PRC	-	NA	NA	NA	NA
OXR-9	Chr	cluster_001_consensus_polypolish_628	5_628	647752	648021	+	NA	-	-	-	-	NA	NA	NA	NA
OXR-9	Chr	cluster_001_consensus_polypolish_629	5_629	648082	650286	-	0.989528	damaged site, the DNA wraps around one UvrB monomer. DNA wrap is dependent on ATP binding by UvrB and probably causes local melting of the DNA helix, facilitating insertion of UvrB beta-hairpin between the DNA strands. Then UvrB probes one DNA strand for the presence of a lesion. If a lesion is found the UvrA subunits dissociate and the UvrB-DNA preincision complex is formed. This complex is subs…	uvrB	Helicase_C,ResIII,UVR,UvrB	K03702	map03420	Nucleotide excision repair	Genetic Information Processing	Replication and repair
OXR-9	Chr	cluster_001_consensus_polypolish_630	5_630	650374	650658	-	NA	-	-	-	-	NA	NA	NA	NA
OXR-9	Chr	cluster_001_consensus_polypolish_631	5_631	650800	651111	+	0.989528	ETC complex I subunit	MA20_30235	ETC_C1_NDUFA4	K00329	NA	NA	NA	NA
OXR-9	Chr	cluster_001_consensus_polypolish_632	5_632	651349	652062	-	NA	Transposase	-	DDE_Tnp_IS240	-	NA	NA	NA	NA
OXR-9	Chr	cluster_001_consensus_polypolish_633	5_633	652525	652734	+	NA	-	-	TIR_2	-	NA	NA	NA	NA
OXR-9	Chr	cluster_001_consensus_polypolish_634	5_634	652745	653740	+	NA	peptidase	-	Peptidase_C14	-	NA	NA	NA	NA
OXR-9	Chr	cluster_001_consensus_polypolish_635	5_635	653750	654238	+	NA	MTH538 TIR-like domain (DUF1863)	-	TIR_2	-	NA	NA	NA	NA
OXR-9	Chr	cluster_001_consensus_polypolish_636	5_636	654406	654780	-	NA	Resolvase, N terminal domain	-	HTH_7,Resolvase	K14060	NA	NA	NA	NA
OXR-9	Chr		5_637	655071	655865	-	0.989528	NA	NA	NA	-	NA	NA	NA	NA
OXR-9	Chr		5_638	656217	656912	-	NA	NA	NA	NA	-	NA	NA	NA	NA
OXR-9	Chr		5_639	657252	657497	+	NA	NA	NA	NA	-	NA	NA	NA	NA
OXR-9	Chr	cluster_001_consensus_polypolish_640	5_640	657902	658540	-	NA	RloB-like protein	-	RloB	-	NA	NA	NA	NA
OXR-9	Chr	cluster_001_consensus_polypolish_641	5_641	658533	659840	-	NA	AAA domain, putative AbiEii toxin, Type IV TA system	-	AAA_21	-	NA	NA	NA	NA
OXR-9	Chr	cluster_001_consensus_polypolish_642	5_642	660376	660648	-	NA	Transposase	-	DDE_Tnp_IS240	-	NA	NA	NA	NA
OXR-9	Chr	cluster_001_consensus_polypolish_643	5_643	660871	661089	-	NA	Transposase	-	DDE_Tnp_IS240	-	NA	NA	NA	NA
OXR-9	Chr		5_644	661225	662433	-	NA	NA	NA	NA	-	NA	NA	NA	NA
OXR-9	Chr		5_645	662426	663580	-	NA	NA	NA	NA	-	NA	NA	NA	NA
OXR-9	Chr	cluster_001_consensus_polypolish_646	5_646	663577	664836	-	NA	Mur ligase middle domain	capB	Mur_ligase_M	K01932	NA	NA	NA	NA
OXR-9	Chr	cluster_001_consensus_polypolish_647	5_647	665092	666132	-	NA	Poorly processive, error-prone DNA polymerase involved in untargeted mutagenesis. Copies undamaged DNA at stalled replication forks, which arise in vivo from mismatched or misaligned primer ends. These misaligned primers can be extended by PolIV. Exhibits no 3'-5' exonuclease (proofreading) activity. May be involved in translesional synthesis, in conjunction with the beta clamp from PolIII	dinB	IMS,IMS_C,IMS_HHH	K02346	NA	NA	NA	NA
OXR-9	Chr	cluster_001_consensus_polypolish_648	5_648	667473	669002	+	NA	Integrase core domain	-	rve	-	NA	NA	NA	NA
OXR-9	Chr	cluster_001_consensus_polypolish_649	5_649	668992	669783	+	NA	IstB-like ATP binding protein	-	IstB_IS21	-	NA	NA	NA	NA
OXR-9	Chr		5_650	669957	670934	+	NA	NA	NA	NA	-	NA	NA	NA	NA
OXR-9	Chr	cluster_001_consensus_polypolish_651	5_651	670931	672385	+	NA	TniQ	-	TniQ	-	NA	NA	NA	NA
OXR-9	Chr	cluster_001_consensus_polypolish_652	5_652	672813	674267	+	0.989528	alanine symporter	-	Na_Ala_symp	K03310	NA	NA	NA	NA
OXR-9	Chr	cluster_001_consensus_polypolish_653	5_653	674326	675708	-	NA	Amidohydrolase family	-	Amidohydro_1	-	NA	NA	NA	NA
OXR-9	Chr	cluster_001_consensus_polypolish_654	5_654	675708	676403	-	NA	Transcriptional regulator	-	FCD,GntR	-	NA	NA	NA	NA
OXR-9	Chr	cluster_001_consensus_polypolish_655	5_655	676605	678170	+	NA	ABC-type dipeptide transport system periplasmic component	-	SBP_bac_5	K02035	map02024	Quorum sensing	Cellular Processes	Cellular community - prokaryotes
OXR-9	Chr	cluster_001_consensus_polypolish_656	5_656	678237	679223	+	NA	COG0601 ABC-type dipeptide oligopeptide nickel transport systems, permease components	-	BPD_transp_1	K02033	map02024	Quorum sensing	Cellular Processes	Cellular community - prokaryotes
OXR-9	Chr	cluster_001_consensus_polypolish_657	5_657	679236	680159	+	0.989528	COG1173 ABC-type dipeptide oligopeptide nickel transport systems permease components	-	BPD_transp_1,OppC_N	K02034	map02024	Quorum sensing	Cellular Processes	Cellular community - prokaryotes
OXR-9	Chr	cluster_001_consensus_polypolish_658	5_658	680169	681134	+	NA	Belongs to the ABC transporter superfamily	-	ABC_tran,oligo_HPY	K02031	map02024	Quorum sensing	Cellular Processes	Cellular community - prokaryotes
OXR-9	Chr	cluster_001_consensus_polypolish_659	5_659	681131	682168	+	NA	Belongs to the ABC transporter superfamily	-	ABC_tran,oligo_HPY	K02032	map02024	Quorum sensing	Cellular Processes	Cellular community - prokaryotes
OXR-9	Chr	cluster_001_consensus_polypolish_660	5_660	682174	682806	+	NA	COG1853 Conserved protein domain typically associated with flavoprotein oxygenases, DIM6 NTAB family	-	Flavin_Reduct	-	NA	NA	NA	NA
OXR-9	Chr	cluster_001_consensus_polypolish_661	5_661	682806	683546	+	NA	Hydantoin racemase	-	Asp_Glu_race	K16841	map00230	Purine metabolism	Metabolism	Nucleotide metabolism
OXR-9	Chr	cluster_001_consensus_polypolish_662	5_662	683559	684764	+	NA	COG0402 Cytosine deaminase and related metal-dependent hydrolases	atzC	Amidohydro_1,Amidohydro_3,MGS	-	NA	NA	NA	NA
OXR-9	Chr	cluster_001_consensus_polypolish_663	5_663	684749	686227	+	NA	COG0402 Cytosine deaminase and related metal-dependent hydrolases	-	Amidohydro_1	-	NA	NA	NA	NA
OXR-9	Chr	cluster_001_consensus_polypolish_664	5_664	686325	687743	-	NA	Amidase	bam	Amidase	K01426	map00643	Styrene degradation	Metabolism	Xenobiotics biodegradation and metabolism
OXR-9	Chr	cluster_001_consensus_polypolish_664	5_664	686325	687743	-	NA	Amidase	bam	Amidase	K01426	map00360	Phenylalanine metabolism	Metabolism	Amino acid metabolism
OXR-9	Chr	cluster_001_consensus_polypolish_664	5_664	686325	687743	-	NA	Amidase	bam	Amidase	K01426	map00627	Aminobenzoate degradation	Metabolism	Xenobiotics biodegradation and metabolism
OXR-9	Chr	cluster_001_consensus_polypolish_664	5_664	686325	687743	-	NA	Amidase	bam	Amidase	K01426	map00380	Tryptophan metabolism	Metabolism	Amino acid metabolism
OXR-9	Chr	cluster_001_consensus_polypolish_664	5_664	686325	687743	-	NA	Amidase	bam	Amidase	K01426	map00330	Arginine and proline metabolism	Metabolism	Amino acid metabolism
OXR-9	Chr	cluster_001_consensus_polypolish_665	5_665	687890	688696	-	0.989528	transcriptional regulator	-	HTH_IclR,IclR	-	NA	NA	NA	NA
OXR-9	Chr	cluster_001_consensus_polypolish_666	5_666	688826	690400	+	NA	Involved in peptidolytic degradation of cyclic heptapeptide hepatotoxin microcystin (MC)	MA20_32350	DUF1485,MlrC_C	-	NA	NA	NA	NA
OXR-9	Chr	cluster_001_consensus_polypolish_667	5_667	690434	692044	+	0.989528	ABC-type dipeptide transport system periplasmic component	-	SBP_bac_5	K02035	map02024	Quorum sensing	Cellular Processes	Cellular community - prokaryotes
OXR-9	Chr	cluster_001_consensus_polypolish_668	5_668	692157	693098	+	NA	COG0601 ABC-type dipeptide oligopeptide nickel transport systems, permease components	-	BPD_transp_1	K02033	map02024	Quorum sensing	Cellular Processes	Cellular community - prokaryotes
OXR-9	Chr	cluster_001_consensus_polypolish_669	5_669	693100	693987	+	NA	Binding-protein-dependent transport system inner membrane component	MA20_32340	BPD_transp_1,OppC_N	K02034	map02024	Quorum sensing	Cellular Processes	Cellular community - prokaryotes
OXR-9	Chr	cluster_001_consensus_polypolish_670	5_670	693991	695676	+	NA	Belongs to the ABC transporter superfamily	MA20_32345	ABC_tran,oligo_HPY	K02031	map02024	Quorum sensing	Cellular Processes	Cellular community - prokaryotes
OXR-9	Chr	cluster_001_consensus_polypolish_670	5_670	693991	695676	+	NA	Belongs to the ABC transporter superfamily	MA20_32345	ABC_tran,oligo_HPY	K02032	map02024	Quorum sensing	Cellular Processes	Cellular community - prokaryotes
OXR-9	Chr	cluster_001_consensus_polypolish_671	5_671	695673	696845	+	NA	Peptidase dimerisation domain	MA20_32355	M20_dimer,Peptidase_M20	-	NA	NA	NA	NA
OXR-9	Chr	cluster_001_consensus_polypolish_672	5_672	696915	698054	+	NA	COG0624 Acetylornithine deacetylase Succinyl-diaminopimelate desuccinylase and related deacylases	MA20_32325	M20_dimer,Peptidase_M20,Peptidase_M28	K01295	NA	NA	NA	NA
OXR-9	Chr	cluster_001_consensus_polypolish_673	5_673	697988	698980	-	NA	helix_turn_helix, arabinose operon control protein	-	AraC_N,HTH_18	-	NA	NA	NA	NA
OXR-9	Chr	cluster_001_consensus_polypolish_674	5_674	699135	700082	+	NA	Short-chain dehydrogenase reductase sdr	-	adh_short	K00218	map00860	Porphyrin metabolism	Metabolism	Metabolism of cofactors and vitamins
OXR-9	Chr	cluster_001_consensus_polypolish_675	5_675	700317	701447	+	0.989528	Part of the tripartite ATP-independent periplasmic (TRAP) transport system	-	DctP,TAT_signal	-	NA	NA	NA	NA
OXR-9	Chr	cluster_001_consensus_polypolish_676	5_676	701523	702107	+	NA	TRAP-type mannitol chloroaromatic compound transport system, small permease component	-	DctQ	-	NA	NA	NA	NA
OXR-9	Chr	cluster_001_consensus_polypolish_677	5_677	702104	703522	+	0.989528	Tripartite ATP-independent periplasmic transporter, DctM component	-	DctM	-	NA	NA	NA	NA
OXR-9	Chr	cluster_001_consensus_polypolish_678	5_678	703512	704867	+	0.989528	Amidase	-	Amidase	K02433	map00970	Aminoacyl-tRNA biosynthesis	Genetic Information Processing	Translation
OXR-9	Chr	cluster_001_consensus_polypolish_679	5_679	704878	705039	+	NA	-	-	-	-	NA	NA	NA	NA
OXR-9	Chr	cluster_001_consensus_polypolish_680	5_680	705043	706002	+	NA	D-isomer specific 2-hydroxyacid dehydrogenase, catalytic domain	-	2-Hacid_dh,2-Hacid_dh_C	K00015	map00630	Glyoxylate and dicarboxylate metabolism	Metabolism	Carbohydrate metabolism
OXR-9	Chr	cluster_001_consensus_polypolish_681	5_681	706017	706952	-	NA	COG0697 Permeases of the drug metabolite transporter (DMT) superfamily	-	EamA	K03298	NA	NA	NA	NA
OXR-9	Chr	cluster_001_consensus_polypolish_682	5_682	706971	707504	-	NA	Bacterial regulatory proteins, tetR family	-	TetR_N	-	NA	NA	NA	NA
OXR-9	Chr	cluster_001_consensus_polypolish_683	5_683	707593	708663	+	NA	alcohol dehydrogenase	-	ADH_N,ADH_zinc_N	K00001	map00626	Naphthalene degradation	Metabolism	Xenobiotics biodegradation and metabolism
OXR-9	Chr	cluster_001_consensus_polypolish_683	5_683	707593	708663	+	NA	alcohol dehydrogenase	-	ADH_N,ADH_zinc_N	K00001	map00620	Pyruvate metabolism	Metabolism	Carbohydrate metabolism
OXR-9	Chr	cluster_001_consensus_polypolish_683	5_683	707593	708663	+	NA	alcohol dehydrogenase	-	ADH_N,ADH_zinc_N	K00001	map00830	Retinol metabolism	Metabolism	Metabolism of cofactors and vitamins
OXR-9	Chr	cluster_001_consensus_polypolish_683	5_683	707593	708663	+	NA	alcohol dehydrogenase	-	ADH_N,ADH_zinc_N	K00001	map00010	Glycolysis / Gluconeogenesis	Metabolism	Carbohydrate metabolism
OXR-9	Chr	cluster_001_consensus_polypolish_683	5_683	707593	708663	+	NA	alcohol dehydrogenase	-	ADH_N,ADH_zinc_N	K00001	map00350	Tyrosine metabolism	Metabolism	Amino acid metabolism
OXR-9	Chr	cluster_001_consensus_polypolish_683	5_683	707593	708663	+	NA	alcohol dehydrogenase	-	ADH_N,ADH_zinc_N	K00001	map00625	Chloroalkane and chloroalkene degradation	Metabolism	Xenobiotics biodegradation and metabolism
OXR-9	Chr	cluster_001_consensus_polypolish_683	5_683	707593	708663	+	NA	alcohol dehydrogenase	-	ADH_N,ADH_zinc_N	K00001	map00980	Metabolism of xenobiotics by cytochrome P450	Metabolism	Xenobiotics biodegradation and metabolism
OXR-9	Chr	cluster_001_consensus_polypolish_683	5_683	707593	708663	+	NA	alcohol dehydrogenase	-	ADH_N,ADH_zinc_N	K00001	map00982	Drug metabolism - cytochrome P450	Metabolism	Xenobiotics biodegradation and metabolism
OXR-9	Chr	cluster_001_consensus_polypolish_683	5_683	707593	708663	+	NA	alcohol dehydrogenase	-	ADH_N,ADH_zinc_N	K00001	map00071	Fatty acid degradation	Metabolism	Lipid metabolism
OXR-9	Chr	cluster_001_consensus_polypolish_684	5_684	708784	709989	+	NA	ROK family	-	HTH_24,ROK	-	NA	NA	NA	NA
OXR-9	Chr	cluster_001_consensus_polypolish_685	5_685	709993	710919	+	NA	COG0524 Sugar kinases, ribokinase family	frk	PfkB	K00847	map00520	Amino sugar and nucleotide sugar metabolism	Metabolism	Carbohydrate metabolism
OXR-9	Chr	cluster_001_consensus_polypolish_685	5_685	709993	710919	+	NA	COG0524 Sugar kinases, ribokinase family	frk	PfkB	K00847	map00051	Fructose and mannose metabolism	Metabolism	Carbohydrate metabolism
OXR-9	Chr	cluster_001_consensus_polypolish_685	5_685	709993	710919	+	NA	COG0524 Sugar kinases, ribokinase family	frk	PfkB	K00847	map00500	Starch and sucrose metabolism	Metabolism	Carbohydrate metabolism
OXR-9	Chr		5_686	710921	711064	+	NA	NA	NA	NA	-	NA	NA	NA	NA
OXR-9	Chr	cluster_001_consensus_polypolish_687	5_687	711069	712532	+	NA	Catalyzes the oxidation of glucose 6-phosphate to 6- phosphogluconolactone	zwf	G6PD_C,G6PD_N	K00036	map00480	Glutathione metabolism	Metabolism	Metabolism of other amino acids
OXR-9	Chr	cluster_001_consensus_polypolish_687	5_687	711069	712532	+	NA	Catalyzes the oxidation of glucose 6-phosphate to 6- phosphogluconolactone	zwf	G6PD_C,G6PD_N	K00036	map00030	Pentose phosphate pathway	Metabolism	Carbohydrate metabolism
OXR-9	Chr	cluster_001_consensus_polypolish_688	5_688	712529	714337	+	NA	Belongs to the IlvD Edd family	edd	ILVD_EDD	K01690	map00030	Pentose phosphate pathway	Metabolism	Carbohydrate metabolism
OXR-9	Chr	cluster_001_consensus_polypolish_689	5_689	714341	714994	+	NA	Aldolase	eda	Aldolase	K01625	map00630	Glyoxylate and dicarboxylate metabolism	Metabolism	Carbohydrate metabolism
OXR-9	Chr	cluster_001_consensus_polypolish_689	5_689	714341	714994	+	NA	Aldolase	eda	Aldolase	K01625	map00030	Pentose phosphate pathway	Metabolism	Carbohydrate metabolism
OXR-9	Chr	cluster_001_consensus_polypolish_690	5_690	715140	716171	+	NA	transcriptional regulator	rbsR	LacI,Peripla_BP_3	K02529	NA	NA	NA	NA
OXR-9	Chr	cluster_001_consensus_polypolish_691	5_691	716287	717591	+	NA	ABC-type sugar transport system periplasmic component	smoE	SBP_bac_1	K10227	map02010	ABC transporters	Environmental Information Processing	Membrane transport
OXR-9	Chr	cluster_001_consensus_polypolish_691	5_691	716287	717591	+	NA	ABC-type sugar transport system periplasmic component	smoE	SBP_bac_1	K02027	NA	NA	NA	NA
OXR-9	Chr	cluster_001_consensus_polypolish_692	5_692	717709	718575	+	NA	ABC-type sugar transport systems permease components	smoF	BPD_transp_1	K10228	map02010	ABC transporters	Environmental Information Processing	Membrane transport
OXR-9	Chr	cluster_001_consensus_polypolish_693	5_693	718588	719418	+	NA	ABC-type sugar transport system, permease component	smoG	BPD_transp_1	K10229	map02010	ABC transporters	Environmental Information Processing	Membrane transport
OXR-9	Chr	cluster_001_consensus_polypolish_694	5_694	719434	720438	+	NA	Belongs to the ABC transporter superfamily	MA20_14720	ABC_tran,TOBE,TOBE_2	K10111	map02010	ABC transporters	Environmental Information Processing	Membrane transport
OXR-9	Chr	cluster_001_consensus_polypolish_695	5_695	720511	722016	+	NA	Mannitol dehydrogenase	mtlK	Mannitol_dh,Mannitol_dh_C	K00040	map00040	Pentose and glucuronate interconversions	Metabolism	Carbohydrate metabolism
OXR-9	Chr	cluster_001_consensus_polypolish_695	5_695	720511	722016	+	NA	Mannitol dehydrogenase	mtlK	Mannitol_dh,Mannitol_dh_C	K00045	map00051	Fructose and mannose metabolism	Metabolism	Carbohydrate metabolism
OXR-9	Chr	cluster_001_consensus_polypolish_696	5_696	722020	723282	-	NA	COG0477 Permeases of the major facilitator superfamily	-	MFS_1	-	NA	NA	NA	NA
OXR-9	Chr	cluster_001_consensus_polypolish_697	5_697	723279	724277	-	0.989528	Belongs to the glyceraldehyde-3-phosphate dehydrogenase family	gap3	Gp_dh_C,Gp_dh_N	K00134	map04066	HIF-1 signaling pathway	Environmental Information Processing	Signal transduction
OXR-9	Chr	cluster_001_consensus_polypolish_697	5_697	723279	724277	-	0.989528	Belongs to the glyceraldehyde-3-phosphate dehydrogenase family	gap3	Gp_dh_C,Gp_dh_N	K00134	map00010	Glycolysis / Gluconeogenesis	Metabolism	Carbohydrate metabolism
OXR-9	Chr	cluster_001_consensus_polypolish_697	5_697	723279	724277	-	0.989528	Belongs to the glyceraldehyde-3-phosphate dehydrogenase family	gap3	Gp_dh_C,Gp_dh_N	K00134	map00710	Carbon fixation in photosynthetic organisms	Metabolism	Energy metabolism
OXR-9	Chr	cluster_001_consensus_polypolish_698	5_698	724274	725116	-	NA	Belongs to the low molecular weight phosphotyrosine protein phosphatase family	-	HTH_20,LMWPc	K03741	NA	NA	NA	NA
OXR-9	Chr	cluster_001_consensus_polypolish_699	5_699	725738	726457	+	NA	transcriptional regulator LuxR	-	Autoind_bind,GerE	K18098	map02024	Quorum sensing	Cellular Processes	Cellular community - prokaryotes
OXR-9	Chr	cluster_001_consensus_polypolish_699	5_699	725738	726457	+	NA	transcriptional regulator LuxR	-	Autoind_bind,GerE	K19733	map02024	Quorum sensing	Cellular Processes	Cellular community - prokaryotes
OXR-9	Chr	cluster_001_consensus_polypolish_700	5_700	726525	727232	+	NA	Belongs to the short-chain dehydrogenases reductases (SDR) family	-	adh_short	-	NA	NA	NA	NA
OXR-9	Chr	cluster_001_consensus_polypolish_701	5_701	727248	729053	-	0.989528	signal transduction histidine kinase	-	HATPase_c,HisKA,HisKA_7TM	-	NA	NA	NA	NA
OXR-9	Chr	cluster_001_consensus_polypolish_702	5_702	729430	730968	+	0.989528	His Kinase A (phosphoacceptor) domain	-	HATPase_c,HisKA,MHYT,PAS_4,Response_reg	-	NA	NA	NA	NA
OXR-9	Chr	cluster_001_consensus_polypolish_703	5_703	731318	732766	+	NA	Histidine kinase	-	GAF_2,HATPase_c,HATPase_c_2,HisKA_2,PAS,PAS_3,PAS_4,PAS_9	-	NA	NA	NA	NA
OXR-9	Chr	cluster_001_consensus_polypolish_704	5_704	732824	733132	+	NA	cheY-homologous receiver domain	-	Response_reg	-	NA	NA	NA	NA
OXR-9	Chr	cluster_001_consensus_polypolish_705	5_705	733327	733848	+	0.989528	Destroys radicals which are normally produced within the cells and which are toxic to biological systems	sodC	Sod_Cu	K04565	map04146	Peroxisome	Cellular Processes	Transport and catabolism
OXR-9	Chr		5_706	734383	734559	+	NA	NA	NA	NA	-	NA	NA	NA	NA
OXR-9	Chr	cluster_001_consensus_polypolish_707	5_707	734563	735834	+	0.989528	Cell wall formation. Adds enolpyruvyl to UDP-N- acetylglucosamine	murA	EPSP_synthase	K00790	map00520	Amino sugar and nucleotide sugar metabolism	Metabolism	Carbohydrate metabolism
OXR-9	Chr	cluster_001_consensus_polypolish_707	5_707	734563	735834	+	0.989528	Cell wall formation. Adds enolpyruvyl to UDP-N- acetylglucosamine	murA	EPSP_synthase	K00790	map00550	Peptidoglycan biosynthesis	Metabolism	Glycan biosynthesis and metabolism
OXR-9	Chr	cluster_001_consensus_polypolish_708	5_708	735831	736301	+	NA	Protein of unknown function (DUF2948)	MA20_21100	DUF2948	-	NA	NA	NA	NA
OXR-9	Chr		5_709	736332	736661	+	NA	NA	NA	NA	-	NA	NA	NA	NA
OXR-9	Chr	cluster_001_consensus_polypolish_710	5_710	736712	738013	+	0.989528	Catalyzes the sequential NAD-dependent oxidations of L- histidinol to L-histidinaldehyde and then to L-histidine	hisD	Histidinol_dh	K00013	map00340	Histidine metabolism	Metabolism	Amino acid metabolism
OXR-9	Chr	cluster_001_consensus_polypolish_711	5_711	738186	738665	+	NA	Belongs to the UPF0262 family	MA20_21090	UPF0262	-	NA	NA	NA	NA
OXR-9	Chr	cluster_001_consensus_polypolish_712	5_712	738666	739127	+	NA	Belongs to the low molecular weight phosphotyrosine protein phosphatase family	MA20_21085	LMWPc	K03741	NA	NA	NA	NA
OXR-9	Chr	cluster_001_consensus_polypolish_712	5_712	738666	739127	+	NA	Belongs to the low molecular weight phosphotyrosine protein phosphatase family	MA20_21085	LMWPc	K01104	NA	NA	NA	NA
OXR-9	Chr	cluster_001_consensus_polypolish_713	5_713	739132	739494	-	NA	-	-	-	-	NA	NA	NA	NA
OXR-9	Chr	cluster_001_consensus_polypolish_715	5_715	741658	742125	-	NA	COG1943 Transposase and inactivated derivatives	-	Y1_Tnp	K07491	NA	NA	NA	NA
OXR-9	Chr	cluster_001_consensus_polypolish_716	5_716	742274	743104	+	NA	beta-keto acid cleavage enzyme	-	BKACE	K18013	map00310	Lysine degradation	Metabolism	Amino acid metabolism
OXR-9	Chr	cluster_001_consensus_polypolish_717	5_717	743185	743955	+	NA	Zn-dependent hydrolases of the beta-lactamase	-	Lactamase_B_3	-	NA	NA	NA	NA
OXR-9	Chr	cluster_001_consensus_polypolish_718	5_718	744223	745278	+	0.989528	COG1638 TRAP-type C4-dicarboxylate transport system, periplasmic component	-	DctP	-	NA	NA	NA	NA
OXR-9	Chr	cluster_001_consensus_polypolish_719	5_719	745305	745838	+	0.989528	Tripartite ATP-independent periplasmic transporters, DctQ component	-	DctQ	-	NA	NA	NA	NA
OXR-9	Chr	cluster_001_consensus_polypolish_720	5_720	745838	747178	+	NA	COG1593 TRAP-type C4-dicarboxylate transport system, large permease component	-	DctM	-	NA	NA	NA	NA
OXR-9	Chr	cluster_001_consensus_polypolish_721	5_721	747175	747963	+	NA	transcriptional regulator	-	HTH_IclR,IclR	K05818	NA	NA	NA	NA
OXR-9	Chr	cluster_001_consensus_polypolish_722	5_722	747981	750077	+	NA	enoyl-CoA hydratase	-	3HCDH,3HCDH_N,ECH_1	K07516	map00362	Benzoate degradation	Metabolism	Xenobiotics biodegradation and metabolism
OXR-9	Chr	cluster_001_consensus_polypolish_722	5_722	747981	750077	+	NA	enoyl-CoA hydratase	-	3HCDH,3HCDH_N,ECH_1	K07516	map00071	Fatty acid degradation	Metabolism	Lipid metabolism
OXR-9	Chr	cluster_001_consensus_polypolish_722	5_722	747981	750077	+	NA	enoyl-CoA hydratase	-	3HCDH,3HCDH_N,ECH_1	K07516	map00650	Butanoate metabolism	Metabolism	Carbohydrate metabolism
OXR-9	Chr	cluster_001_consensus_polypolish_723	5_723	750074	751249	+	NA	Belongs to the thiolase family	MA20_05130	Thiolase_C,Thiolase_N	K00626	map00630	Glyoxylate and dicarboxylate metabolism	Metabolism	Carbohydrate metabolism
OXR-9	Chr	cluster_001_consensus_polypolish_723	5_723	750074	751249	+	NA	Belongs to the thiolase family	MA20_05130	Thiolase_C,Thiolase_N	K00626	map00310	Lysine degradation	Metabolism	Amino acid metabolism
OXR-9	Chr	cluster_001_consensus_polypolish_723	5_723	750074	751249	+	NA	Belongs to the thiolase family	MA20_05130	Thiolase_C,Thiolase_N	K00626	map00362	Benzoate degradation	Metabolism	Xenobiotics biodegradation and metabolism
OXR-9	Chr	cluster_001_consensus_polypolish_723	5_723	750074	751249	+	NA	Belongs to the thiolase family	MA20_05130	Thiolase_C,Thiolase_N	K00626	map00620	Pyruvate metabolism	Metabolism	Carbohydrate metabolism
OXR-9	Chr	cluster_001_consensus_polypolish_723	5_723	750074	751249	+	NA	Belongs to the thiolase family	MA20_05130	Thiolase_C,Thiolase_N	K00626	map00720	Carbon fixation pathways in prokaryotes	Metabolism	Energy metabolism
OXR-9	Chr	cluster_001_consensus_polypolish_723	5_723	750074	751249	+	NA	Belongs to the thiolase family	MA20_05130	Thiolase_C,Thiolase_N	K00626	map00280	Valine, leucine and isoleucine degradation	Metabolism	Amino acid metabolism
OXR-9	Chr	cluster_001_consensus_polypolish_723	5_723	750074	751249	+	NA	Belongs to the thiolase family	MA20_05130	Thiolase_C,Thiolase_N	K00626	map00650	Butanoate metabolism	Metabolism	Carbohydrate metabolism
OXR-9	Chr	cluster_001_consensus_polypolish_723	5_723	750074	751249	+	NA	Belongs to the thiolase family	MA20_05130	Thiolase_C,Thiolase_N	K00626	map00900	Terpenoid backbone biosynthesis	Metabolism	Metabolism of terpenoids and polyketides
OXR-9	Chr	cluster_001_consensus_polypolish_723	5_723	750074	751249	+	NA	Belongs to the thiolase family	MA20_05130	Thiolase_C,Thiolase_N	K00626	map02020	Two-component system	Environmental Information Processing	Signal transduction
OXR-9	Chr	cluster_001_consensus_polypolish_723	5_723	750074	751249	+	NA	Belongs to the thiolase family	MA20_05130	Thiolase_C,Thiolase_N	K00626	map00380	Tryptophan metabolism	Metabolism	Amino acid metabolism
OXR-9	Chr	cluster_001_consensus_polypolish_723	5_723	750074	751249	+	NA	Belongs to the thiolase family	MA20_05130	Thiolase_C,Thiolase_N	K00626	map00071	Fatty acid degradation	Metabolism	Lipid metabolism
OXR-9	Chr	cluster_001_consensus_polypolish_724	5_724	751261	752460	+	0.989528	acyl-CoA dehydrogenase	-	Acyl-CoA_dh_1,Acyl-CoA_dh_M,Acyl-CoA_dh_N	-	NA	NA	NA	NA
OXR-9	Chr	cluster_001_consensus_polypolish_725	5_725	752457	753590	+	0.989528	acyl-CoA dehydrogenase	-	Acyl-CoA_dh_1,Acyl-CoA_dh_M,Acyl-CoA_dh_N	-	NA	NA	NA	NA
OXR-9	Chr	cluster_001_consensus_polypolish_726	5_726	753571	753978	+	NA	thiolester hydrolase activity	-	4HBT	-	NA	NA	NA	NA
OXR-9	Chr	cluster_001_consensus_polypolish_727	5_727	753975	754742	+	NA	Belongs to the enoyl-CoA hydratase isomerase family	-	ECH_1	-	NA	NA	NA	NA
OXR-9	Chr	cluster_001_consensus_polypolish_728	5_728	754796	756295	+	NA	COG0318 Acyl-CoA synthetases (AMP-forming) AMP-acid ligases II	-	AMP-binding,AMP-binding_C	-	NA	NA	NA	NA
OXR-9	Chr	cluster_001_consensus_polypolish_729	5_729	756329	757018	-	NA	Belongs to the ribulose-phosphate 3-epimerase family	rpe	Ribul_P_3_epim	K01783	map00710	Carbon fixation in photosynthetic organisms	Metabolism	Energy metabolism
OXR-9	Chr	cluster_001_consensus_polypolish_729	5_729	756329	757018	-	NA	Belongs to the ribulose-phosphate 3-epimerase family	rpe	Ribul_P_3_epim	K01783	map00030	Pentose phosphate pathway	Metabolism	Carbohydrate metabolism
OXR-9	Chr	cluster_001_consensus_polypolish_729	5_729	756329	757018	-	NA	Belongs to the ribulose-phosphate 3-epimerase family	rpe	Ribul_P_3_epim	K01783	map00040	Pentose and glucuronate interconversions	Metabolism	Carbohydrate metabolism
OXR-9	Chr	cluster_001_consensus_polypolish_730	5_730	757084	760290	-	NA	COG1018 Flavodoxin reductases (ferredoxin-NADPH reductases) family 1	-	Dehalogenase,Fer2,Fer4_16,Fer4_7,NAD_binding_1	K03863	map00627	Aminobenzoate degradation	Metabolism	Xenobiotics biodegradation and metabolism
OXR-9	Chr	cluster_001_consensus_polypolish_731	5_731	760414	761433	+	0.989528	COG0715 ABC-type nitrate sulfonate bicarbonate transport systems periplasmic components	MA20_40210	NMT1	K02051	NA	NA	NA	NA
OXR-9	Chr	cluster_001_consensus_polypolish_732	5_732	761607	762866	+	0.989528	COG0025 NhaP-type Na H and K H antiporters	-	Na_H_Exchanger	-	NA	NA	NA	NA
OXR-9	Chr	cluster_001_consensus_polypolish_733	5_733	762950	763717	+	NA	abc transporter atp-binding protein	MA20_40215	ABC_tran	K02049	NA	NA	NA	NA
OXR-9	Chr	cluster_001_consensus_polypolish_734	5_734	763710	764516	+	NA	binding-protein-dependent transport systems inner membrane component	MA20_40220	BPD_transp_1	K15554	map00920	Sulfur metabolism	Metabolism	Energy metabolism
OXR-9	Chr	cluster_001_consensus_polypolish_734	5_734	763710	764516	+	NA	binding-protein-dependent transport systems inner membrane component	MA20_40220	BPD_transp_1	K15554	map02010	ABC transporters	Environmental Information Processing	Membrane transport
OXR-9	Chr	cluster_001_consensus_polypolish_734	5_734	763710	764516	+	NA	binding-protein-dependent transport systems inner membrane component	MA20_40220	BPD_transp_1	K02050	NA	NA	NA	NA
OXR-9	Chr	cluster_001_consensus_polypolish_735	5_735	764790	765704	+	NA	Amino-transferase class IV	-	Aminotran_4	K00826	map00966	Glucosinolate biosynthesis	Metabolism	Biosynthesis of other secondary metabolites
OXR-9	Chr	cluster_001_consensus_polypolish_735	5_735	764790	765704	+	NA	Amino-transferase class IV	-	Aminotran_4	K00826	map00770	Pantothenate and CoA biosynthesis	Metabolism	Metabolism of cofactors and vitamins
OXR-9	Chr	cluster_001_consensus_polypolish_735	5_735	764790	765704	+	NA	Amino-transferase class IV	-	Aminotran_4	K00826	map00290	Valine, leucine and isoleucine biosynthesis	Metabolism	Amino acid metabolism
OXR-9	Chr	cluster_001_consensus_polypolish_735	5_735	764790	765704	+	NA	Amino-transferase class IV	-	Aminotran_4	K00826	map00270	Cysteine and methionine metabolism	Metabolism	Amino acid metabolism
OXR-9	Chr	cluster_001_consensus_polypolish_735	5_735	764790	765704	+	NA	Amino-transferase class IV	-	Aminotran_4	K00826	map00280	Valine, leucine and isoleucine degradation	Metabolism	Amino acid metabolism
OXR-9	Chr	cluster_001_consensus_polypolish_736	5_736	765750	767159	-	NA	iron-regulated membrane protein	-	PepSY,PepSY_TM	-	NA	NA	NA	NA
OXR-9	Chr	cluster_001_consensus_polypolish_737	5_737	767200	767574	-	NA	-	-	-	-	NA	NA	NA	NA
OXR-9	Chr	cluster_001_consensus_polypolish_738	5_738	767593	768084	-	NA	Protein conserved in bacteria	-	PCuAC	K09796	NA	NA	NA	NA
OXR-9	Chr	cluster_001_consensus_polypolish_739	5_739	768126	768497	-	NA	-	-	-	-	NA	NA	NA	NA
OXR-9	Chr		5_740	768727	769353	+	NA	NA	NA	NA	-	NA	NA	NA	NA
OXR-9	Chr	cluster_001_consensus_polypolish_741	5_741	769398	769673	+	NA	Transposase	-	HTH_Tnp_1	K07483	NA	NA	NA	NA
OXR-9	Chr	cluster_001_consensus_polypolish_742	5_742	769802	770527	+	NA	COG2801 Transposase and inactivated derivatives	-	HTH_21,rve	K07497	NA	NA	NA	NA
OXR-9	Chr	cluster_001_consensus_polypolish_743	5_743	771295	772638	-	NA	mechanosensitive ion channel	-	BON,MS_channel	-	NA	NA	NA	NA
OXR-9	Chr	cluster_001_consensus_polypolish_744	5_744	772709	773701	-	NA	COG0604 NADPH quinone reductase and related Zn-dependent oxidoreductases	-	ADH_N,ADH_zinc_N	K00344	NA	NA	NA	NA
OXR-9	Chr	cluster_001_consensus_polypolish_745	5_745	773778	774287	-	NA	protein conserved in bacteria	-	SH3_4	K01876	map00970	Aminoacyl-tRNA biosynthesis	Genetic Information Processing	Translation
OXR-9	Chr	cluster_001_consensus_polypolish_746	5_746	774443	775429	+	0.989528	Belongs to the D-isomer specific 2-hydroxyacid dehydrogenase family	gyaR	2-Hacid_dh,2-Hacid_dh_C	K00015	map00630	Glyoxylate and dicarboxylate metabolism	Metabolism	Carbohydrate metabolism
OXR-9	Chr	cluster_001_consensus_polypolish_747	5_747	775530	776933	+	NA	COG0277 FAD FMN-containing dehydrogenases	dld	FAD-oxidase_C,FAD_binding_4	K00102	map00620	Pyruvate metabolism	Metabolism	Carbohydrate metabolism
OXR-9	Chr	cluster_001_consensus_polypolish_747	5_747	775530	776933	+	NA	COG0277 FAD FMN-containing dehydrogenases	dld	FAD-oxidase_C,FAD_binding_4	K00004	map00650	Butanoate metabolism	Metabolism	Carbohydrate metabolism
OXR-9	Chr	cluster_001_consensus_polypolish_748	5_748	777292	779784	+	NA	Belongs to the GcvT family	dmgdh2	DAO,FAO_M,GCV_T,GCV_T_C	K00315	map00260	Glycine, serine and threonine metabolism	Metabolism	Amino acid metabolism
OXR-9	Chr	cluster_001_consensus_polypolish_749	5_749	779781	780527	+	0.989528	-	-	-	-	NA	NA	NA	NA
OXR-9	Chr	cluster_001_consensus_polypolish_750	5_750	780715	781503	-	NA	Glycoside hydrolase	lyc	Glyco_hydro_25	K07273	NA	NA	NA	NA
OXR-9	Chr	cluster_001_consensus_polypolish_751	5_751	781500	782153	-	NA	K COG5665 CCR4-NOT transcriptional regulation complex, NOT5 subunit	-	DUF938	-	NA	NA	NA	NA
OXR-9	Chr	cluster_001_consensus_polypolish_752	5_752	782150	783088	-	NA	aldo keto reductase	-	Aldo_ket_red	-	NA	NA	NA	NA
OXR-9	Chr	cluster_001_consensus_polypolish_753	5_753	783250	784323	-	0.989528	ABC-type transport system, periplasmic component surface lipoprotein	MA20_34830	Bmp	K02058	NA	NA	NA	NA
OXR-9	Chr	cluster_001_consensus_polypolish_754	5_754	784395	785315	-	NA	Belongs to the binding-protein-dependent transport system permease family	MA20_34825	BPD_transp_2	K02057	NA	NA	NA	NA
OXR-9	Chr	cluster_001_consensus_polypolish_755	5_755	785315	786397	-	NA	Belongs to the binding-protein-dependent transport system permease family	-	BPD_transp_2	K02057	NA	NA	NA	NA
OXR-9	Chr	cluster_001_consensus_polypolish_756	5_756	786440	787957	-	0.989528	ABC transporter	MA20_34815	ABC_tran	K02056	NA	NA	NA	NA
OXR-9	Chr	cluster_001_consensus_polypolish_757	5_757	787954	788709	-	NA	COG1975 Xanthine and CO dehydrogenases maturation factor, XdhC CoxF family	xdhC	XdhC_C,XdhC_CoxI	K07402	NA	NA	NA	NA
OXR-9	Chr	cluster_001_consensus_polypolish_758	5_758	788706	791120	-	NA	Xanthine dehydrogenase	xdhB	Ald_Xan_dh_C,Ald_Xan_dh_C2	K13482	map00230	Purine metabolism	Metabolism	Nucleotide metabolism
OXR-9	Chr	cluster_001_consensus_polypolish_759	5_759	791117	792508	-	NA	Xanthine dehydrogenase iron-sulfur cluster and FAD-binding subunit A	xdhA	CO_deh_flav_C,FAD_binding_5,Fer2,Fer2_2	K13481	map00230	Purine metabolism	Metabolism	Nucleotide metabolism
OXR-9	Chr	cluster_001_consensus_polypolish_760	5_760	792709	796245	+	NA	DNA polymerase III alpha subunit	dnaE	DNA_pol3_alpha,HHH_6,PHP,tRNA_anti-codon	K02337	map03430	Mismatch repair	Genetic Information Processing	Replication and repair
OXR-9	Chr	cluster_001_consensus_polypolish_760	5_760	792709	796245	+	NA	DNA polymerase III alpha subunit	dnaE	DNA_pol3_alpha,HHH_6,PHP,tRNA_anti-codon	K02337	map03440	Homologous recombination	Genetic Information Processing	Replication and repair
OXR-9	Chr	cluster_001_consensus_polypolish_760	5_760	792709	796245	+	NA	DNA polymerase III alpha subunit	dnaE	DNA_pol3_alpha,HHH_6,PHP,tRNA_anti-codon	K02337	map03030	DNA replication	Genetic Information Processing	Replication and repair
OXR-9	Chr	cluster_001_consensus_polypolish_761	5_761	796341	796907	+	NA	-	-	-	-	NA	NA	NA	NA
OXR-9	Chr	cluster_001_consensus_polypolish_762	5_762	796928	797170	-	NA	SlyX protein	-	SlyX	K03745	NA	NA	NA	NA
OXR-9	Chr	cluster_001_consensus_polypolish_763	5_763	797301	798797	+	0.989528	histidyl-tRNA synthetase	hisS	HGTP_anticodon,tRNA-synt_His	K01892	map00970	Aminoacyl-tRNA biosynthesis	Genetic Information Processing	Translation
OXR-9	Chr	cluster_001_consensus_polypolish_764	5_764	798797	799879	+	NA	Required for the first step of histidine biosynthesis. May allow the feedback regulation of ATP phosphoribosyltransferase activity by histidine	hisZ	tRNA-synt_His	K02502	map00340	Histidine metabolism	Metabolism	Amino acid metabolism
OXR-9	Chr	cluster_001_consensus_polypolish_765	5_765	799876	800565	+	NA	Catalyzes the condensation of ATP and 5-phosphoribose 1- diphosphate to form N'-(5'-phosphoribosyl)-ATP (PR-ATP). Has a crucial role in the pathway because the rate of histidine biosynthesis seems to be controlled primarily by regulation of HisG enzymatic activity	hisG	HisG,HisG_C	K00765	map00340	Histidine metabolism	Metabolism	Amino acid metabolism
OXR-9	Chr	cluster_001_consensus_polypolish_766	5_766	800831	801592	+	NA	branched-chain amino acid	-	ABC_tran,BCA_ABC_TP_C,BPD_transp_2	K01998	map02010	ABC transporters	Environmental Information Processing	Membrane transport
OXR-9	Chr	cluster_001_consensus_polypolish_766	5_766	800831	801592	+	NA	branched-chain amino acid	-	ABC_tran,BCA_ABC_TP_C,BPD_transp_2	K01995	map02010	ABC transporters	Environmental Information Processing	Membrane transport
OXR-9	Chr	cluster_001_consensus_polypolish_766	5_766	800831	801592	+	NA	branched-chain amino acid	-	ABC_tran,BCA_ABC_TP_C,BPD_transp_2	K01998	map02024	Quorum sensing	Cellular Processes	Cellular community - prokaryotes
OXR-9	Chr	cluster_001_consensus_polypolish_766	5_766	800831	801592	+	NA	branched-chain amino acid	-	ABC_tran,BCA_ABC_TP_C,BPD_transp_2	K01995	map02024	Quorum sensing	Cellular Processes	Cellular community - prokaryotes
OXR-9	Chr	cluster_001_consensus_polypolish_767	5_767	801666	802670	+	0.989528	Belongs to the binding-protein-dependent transport system permease family	-	BPD_transp_2	-	NA	NA	NA	NA
OXR-9	Chr	cluster_001_consensus_polypolish_768	5_768	802667	803737	+	NA	Belongs to the binding-protein-dependent transport system permease family	-	BPD_transp_2	-	NA	NA	NA	NA
OXR-9	Chr	cluster_001_consensus_polypolish_769	5_769	803766	804974	+	0.989528	COG0683 ABC-type branched-chain amino acid transport systems, periplasmic component	-	Peripla_BP_6	K01999	map02010	ABC transporters	Environmental Information Processing	Membrane transport
OXR-9	Chr	cluster_001_consensus_polypolish_769	5_769	803766	804974	+	0.989528	COG0683 ABC-type branched-chain amino acid transport systems, periplasmic component	-	Peripla_BP_6	K01999	map02024	Quorum sensing	Cellular Processes	Cellular community - prokaryotes
OXR-9	Chr	cluster_001_consensus_polypolish_770	5_770	805026	805820	+	NA	branched-chain amino acid	-	ABC_tran	K01996	map02010	ABC transporters	Environmental Information Processing	Membrane transport
OXR-9	Chr	cluster_001_consensus_polypolish_770	5_770	805026	805820	+	NA	branched-chain amino acid	-	ABC_tran	K01996	map02024	Quorum sensing	Cellular Processes	Cellular community - prokaryotes
OXR-9	Chr	cluster_001_consensus_polypolish_771	5_771	805832	807652	+	NA	COG1022 Long-chain acyl-CoA synthetases (AMP-forming)	-	AMP-binding	K01897	map00071	Fatty acid degradation	Metabolism	Lipid metabolism
OXR-9	Chr	cluster_001_consensus_polypolish_771	5_771	805832	807652	+	NA	COG1022 Long-chain acyl-CoA synthetases (AMP-forming)	-	AMP-binding	K01897	map00061	Fatty acid biosynthesis	Metabolism	Lipid metabolism
OXR-9	Chr	cluster_001_consensus_polypolish_771	5_771	805832	807652	+	NA	COG1022 Long-chain acyl-CoA synthetases (AMP-forming)	-	AMP-binding	K01897	map02024	Quorum sensing	Cellular Processes	Cellular community - prokaryotes
OXR-9	Chr	cluster_001_consensus_polypolish_771	5_771	805832	807652	+	NA	COG1022 Long-chain acyl-CoA synthetases (AMP-forming)	-	AMP-binding	K01897	map04146	Peroxisome	Cellular Processes	Transport and catabolism
OXR-9	Chr	cluster_001_consensus_polypolish_771	5_771	805832	807652	+	NA	COG1022 Long-chain acyl-CoA synthetases (AMP-forming)	-	AMP-binding	K01897	map04714	Thermogenesis	Organismal Systems	Environmental adaptation
OXR-9	Chr	cluster_001_consensus_polypolish_772	5_772	807656	807901	-	NA	Conserved protein	MA20_36070	DUF1489	-	NA	NA	NA	NA
OXR-9	Chr	cluster_001_consensus_polypolish_773	5_773	808685	810967	+	0.989528	Provides the precursors necessary for DNA synthesis. Catalyzes the biosynthesis of deoxyribonucleotides from the corresponding ribonucleotides	nrdZ	Ribonuc_red_lgC,Ribonuc_red_lgN	K00525	map00230	Purine metabolism	Metabolism	Nucleotide metabolism
OXR-9	Chr	cluster_001_consensus_polypolish_773	5_773	808685	810967	+	0.989528	Provides the precursors necessary for DNA synthesis. Catalyzes the biosynthesis of deoxyribonucleotides from the corresponding ribonucleotides	nrdZ	Ribonuc_red_lgC,Ribonuc_red_lgN	K00525	map00240	Pyrimidine metabolism	Metabolism	Nucleotide metabolism
OXR-9	Chr	cluster_001_consensus_polypolish_774	5_774	811635	812426	-	NA	IstB-like ATP binding protein	-	IstB_IS21	-	NA	NA	NA	NA
OXR-9	Chr	cluster_001_consensus_polypolish_775	5_775	812416	813945	-	NA	Integrase core domain	-	rve	-	NA	NA	NA	NA
OXR-9	Chr	cluster_001_consensus_polypolish_776	5_776	814065	814619	+	NA	Bacterial TniB protein	-	TniB	-	NA	NA	NA	NA
OXR-9	Chr	cluster_001_consensus_polypolish_777	5_777	814619	816169	+	NA	-	-	TniQ	-	NA	NA	NA	NA
OXR-9	Chr	cluster_001_consensus_polypolish_778	5_778	816696	816974	-	NA	Protein conserved in bacteria	MA20_24475	Trns_repr_metal	K21600	NA	NA	NA	NA
OXR-9	Chr	cluster_001_consensus_polypolish_779	5_779	817173	818075	+	0.989528	Protein conserved in bacteria	-	DUF305	-	NA	NA	NA	NA
OXR-9	Chr		5_780	818178	818699	+	NA	NA	NA	NA	-	NA	NA	NA	NA
OXR-9	Chr	cluster_001_consensus_polypolish_781	5_781	818890	819759	+	0.989528	helix_turn_helix, arabinose operon control protein	-	HTH_18	-	NA	NA	NA	NA
OXR-9	Chr	cluster_001_consensus_polypolish_782	5_782	819896	820666	+	NA	CAAX amino terminal protease family	-	Abi	K07052	NA	NA	NA	NA
OXR-9	Chr	cluster_001_consensus_polypolish_783	5_783	820692	821288	+	NA	Pfam:DUF1311	-	LprI,MliC	-	NA	NA	NA	NA
OXR-9	Chr	cluster_001_consensus_polypolish_784	5_784	821333	821668	+	NA	-	-	-	-	NA	NA	NA	NA
OXR-9	Chr	cluster_001_consensus_polypolish_785	5_785	821769	822545	-	NA	Alpha beta hydrolase	-	Abhydrolase_1,Abhydrolase_4	-	NA	NA	NA	NA
OXR-9	Chr	cluster_001_consensus_polypolish_786	5_786	823020	824333	+	0.989528	COG2931 RTX toxins and related Ca2 -binding proteins	-	DUF4214,HemolysinCabind	-	NA	NA	NA	NA
OXR-9	Chr	cluster_001_consensus_polypolish_787	5_787	824314	826548	+	NA	COG2931 RTX toxins and related Ca2 -binding proteins	-	DUF4214,HemolysinCabind	-	NA	NA	NA	NA
OXR-9	Chr	cluster_001_consensus_polypolish_788	5_788	826570	826794	-	NA	-	-	-	-	NA	NA	NA	NA
OXR-9	Chr	cluster_001_consensus_polypolish_789	5_789	827065	827919	+	0.989528	KR domain	-	adh_short_C2	-	NA	NA	NA	NA
OXR-9	Chr	cluster_001_consensus_polypolish_790	5_790	828018	829034	-	NA	Co Zn Cd cation	-	Cation_efflux	-	NA	NA	NA	NA
OXR-9	Chr	cluster_001_consensus_polypolish_791	5_791	829031	829786	-	NA	Bacterial extracellular solute-binding proteins, family 3	-	SBP_bac_3	-	NA	NA	NA	NA
OXR-9	Chr	cluster_001_consensus_polypolish_792	5_792	829992	830687	+	0.989528	Polyketide cyclase / dehydrase and lipid transport	-	Polyketide_cyc,Polyketide_cyc2	-	NA	NA	NA	NA
OXR-9	Chr	cluster_001_consensus_polypolish_793	5_793	830698	831888	+	0.989528	Evidence 3 Function proposed based on presence of conserved amino acid motif, structural feature or limited homology	yphC	ADH_N,ADH_N_assoc,ADH_zinc_N	K07538	map00362	Benzoate degradation	Metabolism	Xenobiotics biodegradation and metabolism
OXR-9	Chr		5_794	831906	832052	+	NA	NA	NA	NA	-	NA	NA	NA	NA
OXR-9	Chr		5_795	832185	832898	+	NA	NA	NA	NA	-	NA	NA	NA	NA
OXR-9	Chr	cluster_001_consensus_polypolish_796	5_796	832916	833884	+	NA	inositol 2-dehydrogenase activity	-	GFO_IDH_MocA,GFO_IDH_MocA_C	-	NA	NA	NA	NA
OXR-9	Chr	cluster_001_consensus_polypolish_797	5_797	833973	835577	+	0.989528	Monoamine oxidase	-	Amino_oxidase	K00274	map00982	Drug metabolism - cytochrome P450	Metabolism	Xenobiotics biodegradation and metabolism
OXR-9	Chr	cluster_001_consensus_polypolish_797	5_797	833973	835577	+	0.989528	Monoamine oxidase	-	Amino_oxidase	K00274	map00330	Arginine and proline metabolism	Metabolism	Amino acid metabolism
OXR-9	Chr	cluster_001_consensus_polypolish_797	5_797	833973	835577	+	0.989528	Monoamine oxidase	-	Amino_oxidase	K00274	map00350	Tyrosine metabolism	Metabolism	Amino acid metabolism
OXR-9	Chr	cluster_001_consensus_polypolish_797	5_797	833973	835577	+	0.989528	Monoamine oxidase	-	Amino_oxidase	K00274	map00260	Glycine, serine and threonine metabolism	Metabolism	Amino acid metabolism
OXR-9	Chr	cluster_001_consensus_polypolish_797	5_797	833973	835577	+	0.989528	Monoamine oxidase	-	Amino_oxidase	K00274	map00340	Histidine metabolism	Metabolism	Amino acid metabolism
OXR-9	Chr	cluster_001_consensus_polypolish_797	5_797	833973	835577	+	0.989528	Monoamine oxidase	-	Amino_oxidase	K00274	map00360	Phenylalanine metabolism	Metabolism	Amino acid metabolism
OXR-9	Chr	cluster_001_consensus_polypolish_797	5_797	833973	835577	+	0.989528	Monoamine oxidase	-	Amino_oxidase	K00274	map00950	Isoquinoline alkaloid biosynthesis	Metabolism	Biosynthesis of other secondary metabolites
OXR-9	Chr	cluster_001_consensus_polypolish_797	5_797	833973	835577	+	0.989528	Monoamine oxidase	-	Amino_oxidase	K00274	map00380	Tryptophan metabolism	Metabolism	Amino acid metabolism
OXR-9	Chr	cluster_001_consensus_polypolish_798	5_798	835581	836015	+	0.989528	cytochrome C	-	Cytochrome_CBB3	-	NA	NA	NA	NA
OXR-9	Chr	cluster_001_consensus_polypolish_799	5_799	836019	836714	+	0.989528	Cytochrome C oxidase, cbb3-type, subunit III	-	Cytochrom_C,Cytochrome_CBB3	-	NA	NA	NA	NA
OXR-9	Chr	cluster_001_consensus_polypolish_800	5_800	836751	838220	+	NA	Cation transport protein	-	TrkH	K03498	NA	NA	NA	NA
OXR-9	Chr	cluster_001_consensus_polypolish_801	5_801	838231	838872	+	0.989528	TrkA-N domain	-	TrkA_C,TrkA_N	K03499	NA	NA	NA	NA
OXR-9	Chr	cluster_001_consensus_polypolish_802	5_802	838878	839594	-	NA	Cytochrome c oxidase caa3 assembly factor (Caa3_CtaG)	-	Caa3_CtaG	K02351	NA	NA	NA	NA
OXR-9	Chr		5_803	839613	839942	-	NA	NA	NA	NA	-	NA	NA	NA	NA
OXR-9	Chr	cluster_001_consensus_polypolish_804	5_804	839939	842476	-	0.989528	Cytochrome c oxidase is the component of the respiratory chain that catalyzes the reduction of oxygen to water. Subunits 1- 3 form the functional core of the enzyme complex. CO I is the catalytic subunit of the enzyme. Electrons originating in cytochrome c are transferred via the copper A center of subunit 2 and heme A of subunit 1 to the bimetallic center formed by heme A3 and copper B	ctaD	COX1	K15408	map00190	Oxidative phosphorylation	Metabolism	Energy metabolism
OXR-9	Chr	cluster_001_consensus_polypolish_804	5_804	839939	842476	-	0.989528	Cytochrome c oxidase is the component of the respiratory chain that catalyzes the reduction of oxygen to water. Subunits 1- 3 form the functional core of the enzyme complex. CO I is the catalytic subunit of the enzyme. Electrons originating in cytochrome c are transferred via the copper A center of subunit 2 and heme A of subunit 1 to the bimetallic center formed by heme A3 and copper B	ctaD	COX1	K02274	map00190	Oxidative phosphorylation	Metabolism	Energy metabolism
OXR-9	Chr	cluster_001_consensus_polypolish_805	5_805	842473	843414	-	NA	cytochrome c oxidase subunit II	-	COX2,Cytochrom_C	K02275	map00190	Oxidative phosphorylation	Metabolism	Energy metabolism
OXR-9	Chr	cluster_001_consensus_polypolish_806	5_806	843411	843911	-	NA	Cytochrome c	-	Cytochrom_C	-	NA	NA	NA	NA
OXR-9	Chr	cluster_001_consensus_polypolish_807	5_807	843920	844738	-	0.989528	Cytochrome c	-	Cytochrom_C,Cytochrome_CBB3	-	NA	NA	NA	NA
OXR-9	Chr	cluster_001_consensus_polypolish_808	5_808	844761	846545	-	0.989528	Oxidoreductase	-	GMC_oxred_C,GMC_oxred_N	K06151	map00030	Pentose phosphate pathway	Metabolism	Carbohydrate metabolism
OXR-9	Chr	cluster_001_consensus_polypolish_809	5_809	846545	847234	-	0.989528	Oxidoreductase	-	GMC_oxred_C,GMC_oxred_N	K06151	map00030	Pentose phosphate pathway	Metabolism	Carbohydrate metabolism
OXR-9	Chr	cluster_001_consensus_polypolish_810	5_810	847364	848380	+	NA	COG0530 Ca2 Na antiporter	-	Na_Ca_ex	K07301	NA	NA	NA	NA
OXR-9	Chr	cluster_001_consensus_polypolish_811	5_811	848473	849240	+	NA	PRC-barrel domain	-	PRC	-	NA	NA	NA	NA
OXR-9	Chr	cluster_001_consensus_polypolish_812	5_812	849301	850902	+	0.989528	Belongs to the sodium solute symporter (SSF) (TC 2.A.21) family	-	SSF	K03307	NA	NA	NA	NA
OXR-9	Chr	cluster_001_consensus_polypolish_813	5_813	850906	852033	+	NA	mechanosensitive ion channel	-	MS_channel	-	NA	NA	NA	NA
OXR-9	Chr	cluster_001_consensus_polypolish_814	5_814	852082	853692	+	NA	Belongs to the BCCT transporter (TC 2.A.15) family	-	BCCT	-	NA	NA	NA	NA
OXR-9	Chr	cluster_001_consensus_polypolish_815	5_815	854088	855659	+	0.989528	Peptide ABC transporter substrate-binding protein	-	SBP_bac_5	-	NA	NA	NA	NA
OXR-9	Chr	cluster_001_consensus_polypolish_816	5_816	855742	856698	+	NA	Binding-protein-dependent transport system inner membrane component	-	BPD_transp_1	K02033	map02024	Quorum sensing	Cellular Processes	Cellular community - prokaryotes
OXR-9	Chr	cluster_001_consensus_polypolish_817	5_817	856701	857519	+	NA	Binding-protein-dependent transport system inner membrane component	-	BPD_transp_1	K02034	map02024	Quorum sensing	Cellular Processes	Cellular community - prokaryotes
OXR-9	Chr	cluster_001_consensus_polypolish_818	5_818	857539	859155	+	0.989528	Belongs to the ABC transporter superfamily	-	ABC_tran,oligo_HPY	-	NA	NA	NA	NA
OXR-9	Chr	cluster_001_consensus_polypolish_819	5_819	859166	860497	-	NA	Belongs to the class-III pyridoxal-phosphate-dependent aminotransferase family	-	Aminotran_3	-	NA	NA	NA	NA
OXR-9	Chr	cluster_001_consensus_polypolish_820	5_820	860501	861613	-	NA	Phosphotransferase enzyme family	-	APH	-	NA	NA	NA	NA
OXR-9	Chr	cluster_001_consensus_polypolish_821	5_821	861610	862899	-	NA	Acetylornithine deacetylase	MA20_28495	M20_dimer,Peptidase_M20	K01438	map00220	Arginine biosynthesis	Metabolism	Amino acid metabolism
OXR-9	Chr	cluster_001_consensus_polypolish_822	5_822	862925	864487	-	NA	Thiamine pyrophosphate-requiring enzymes acetolactate synthase, pyruvate dehydrogenase (cytochrome), glyoxylate carboligase, phosphonopyruvate decarboxylase	-	TPP_enzyme_C,TPP_enzyme_M,TPP_enzyme_N	K01652	map00290	Valine, leucine and isoleucine biosynthesis	Metabolism	Amino acid metabolism
OXR-9	Chr	cluster_001_consensus_polypolish_822	5_822	862925	864487	-	NA	Thiamine pyrophosphate-requiring enzymes acetolactate synthase, pyruvate dehydrogenase (cytochrome), glyoxylate carboligase, phosphonopyruvate decarboxylase	-	TPP_enzyme_C,TPP_enzyme_M,TPP_enzyme_N	K01652	map00650	Butanoate metabolism	Metabolism	Carbohydrate metabolism
OXR-9	Chr	cluster_001_consensus_polypolish_822	5_822	862925	864487	-	NA	Thiamine pyrophosphate-requiring enzymes acetolactate synthase, pyruvate dehydrogenase (cytochrome), glyoxylate carboligase, phosphonopyruvate decarboxylase	-	TPP_enzyme_C,TPP_enzyme_M,TPP_enzyme_N	K01652	map00770	Pantothenate and CoA biosynthesis	Metabolism	Metabolism of cofactors and vitamins
OXR-9	Chr	cluster_001_consensus_polypolish_822	5_822	862925	864487	-	NA	Thiamine pyrophosphate-requiring enzymes acetolactate synthase, pyruvate dehydrogenase (cytochrome), glyoxylate carboligase, phosphonopyruvate decarboxylase	-	TPP_enzyme_C,TPP_enzyme_M,TPP_enzyme_N	K01652	map00660	C5-Branched dibasic acid metabolism	Metabolism	Carbohydrate metabolism
OXR-9	Chr	cluster_001_consensus_polypolish_822	5_822	862925	864487	-	NA	Thiamine pyrophosphate-requiring enzymes acetolactate synthase, pyruvate dehydrogenase (cytochrome), glyoxylate carboligase, phosphonopyruvate decarboxylase	-	TPP_enzyme_C,TPP_enzyme_M,TPP_enzyme_N	K01576	map00627	Aminobenzoate degradation	Metabolism	Xenobiotics biodegradation and metabolism
OXR-9	Chr	cluster_001_consensus_polypolish_823	5_823	864484	865512	-	NA	COG0123 Deacetylases, including yeast histone deacetylase and acetoin utilization protein	-	Hist_deacetyl	-	NA	NA	NA	NA
OXR-9	Chr	cluster_001_consensus_polypolish_824	5_824	865636	866295	+	NA	transcriptional regulator	-	FCD,GntR	-	NA	NA	NA	NA
OXR-9	Chr	cluster_001_consensus_polypolish_825	5_825	866407	867969	+	NA	ABC-type dipeptide transport system periplasmic component	MA20_19540	SBP_bac_5	K02035	map02024	Quorum sensing	Cellular Processes	Cellular community - prokaryotes
OXR-9	Chr	cluster_001_consensus_polypolish_826	5_826	868045	869016	+	NA	Binding-protein-dependent transport system inner membrane component	MA20_19545	BPD_transp_1	K02033	map02024	Quorum sensing	Cellular Processes	Cellular community - prokaryotes
OXR-9	Chr	cluster_001_consensus_polypolish_827	5_827	869013	869852	+	NA	ABC-type dipeptide oligopeptide nickel transport systems, permease components	MA20_19550	BPD_transp_1,OppC_N	K02034	map02024	Quorum sensing	Cellular Processes	Cellular community - prokaryotes
OXR-9	Chr	cluster_001_consensus_polypolish_828	5_828	869849	871471	+	0.989528	Belongs to the ABC transporter superfamily	-	ABC_tran,oligo_HPY	K02031	map02024	Quorum sensing	Cellular Processes	Cellular community - prokaryotes
OXR-9	Chr	cluster_001_consensus_polypolish_828	5_828	869849	871471	+	0.989528	Belongs to the ABC transporter superfamily	-	ABC_tran,oligo_HPY	K02032	map02024	Quorum sensing	Cellular Processes	Cellular community - prokaryotes
OXR-9	Chr	cluster_001_consensus_polypolish_829	5_829	871511	872257	+	NA	COG1028 Dehydrogenases with different specificities (related to short-chain alcohol dehydrogenases)	fixR	adh_short_C2	K00059	map00061	Fatty acid biosynthesis	Metabolism	Lipid metabolism
OXR-9	Chr	cluster_001_consensus_polypolish_829	5_829	871511	872257	+	NA	COG1028 Dehydrogenases with different specificities (related to short-chain alcohol dehydrogenases)	fixR	adh_short_C2	K00059	map00333	Prodigiosin biosynthesis	Metabolism	Biosynthesis of other secondary metabolites
OXR-9	Chr	cluster_001_consensus_polypolish_829	5_829	871511	872257	+	NA	COG1028 Dehydrogenases with different specificities (related to short-chain alcohol dehydrogenases)	fixR	adh_short_C2	K00059	map00780	Biotin metabolism	Metabolism	Metabolism of cofactors and vitamins
OXR-9	Chr	cluster_001_consensus_polypolish_830	5_830	872409	872879	+	0.989528	COG2080 Aerobic-type carbon monoxide dehydrogenase, small subunit CoxS CutS homologs	-	Fer2,Fer2_2	K07302	NA	NA	NA	NA
OXR-9	Chr	cluster_001_consensus_polypolish_831	5_831	872872	875184	+	0.989528	COG1529 Aerobic-type carbon monoxide dehydrogenase large subunit CoxL CutL homologs	-	Ald_Xan_dh_C2	-	NA	NA	NA	NA
OXR-9	Chr		5_832	875429	875764	+	0.989528	NA	NA	NA	-	NA	NA	NA	NA
OXR-9	Chr	cluster_001_consensus_polypolish_833	5_833	875777	877720	+	0.989528	Bacterial cellulose synthase subunit	-	BcsB	-	NA	NA	NA	NA
OXR-9	Chr	cluster_001_consensus_polypolish_834	5_834	877727	879619	+	0.989528	Glycosyl transferase family group 2	-	Glyco_tranf_2_3,Glyco_trans_2_3,T2SSE_N	K20327	map02024	Quorum sensing	Cellular Processes	Cellular community - prokaryotes
OXR-9	Chr	cluster_001_consensus_polypolish_835	5_835	879616	881031	+	NA	-	-	-	K20328	map02024	Quorum sensing	Cellular Processes	Cellular community - prokaryotes
OXR-9	Chr	cluster_001_consensus_polypolish_836	5_836	881036	881986	+	NA	cheY-homologous receiver domain	-	GGDEF,Response_reg	-	NA	NA	NA	NA
OXR-9	Chr	cluster_001_consensus_polypolish_837	5_837	881988	883991	+	0.989528	signal transduction histidine kinase	-	HAMP,HATPase_c,HisKA,PAS,PAS_8,PAS_9,Response_reg	-	NA	NA	NA	NA
OXR-9	Chr	cluster_001_consensus_polypolish_838	5_838	883988	884347	+	NA	cheY-homologous receiver domain	-	Response_reg	-	NA	NA	NA	NA
OXR-9	Chr	cluster_001_consensus_polypolish_839	5_839	884395	885108	+	NA	-	-	-	-	NA	NA	NA	NA
OXR-9	Chr	cluster_001_consensus_polypolish_840	5_840	885125	886030	-	NA	LysR substrate binding domain	-	HTH_1,LysR_substrate	-	NA	NA	NA	NA
OXR-9	Chr	cluster_001_consensus_polypolish_841	5_841	886188	887174	+	0.989528	Zinc-binding dehydrogenase	-	ADH_N,ADH_zinc_N,ADH_zinc_N_2	K00344	NA	NA	NA	NA
OXR-9	Chr	cluster_001_consensus_polypolish_842	5_842	887461	888441	+	0.989528	TRAP transporter solute receptor TAXI family	-	NMT1_3	K07080	NA	NA	NA	NA
OXR-9	Chr	cluster_001_consensus_polypolish_843	5_843	888553	890796	+	NA	transport system fused permease components	-	DctM	-	NA	NA	NA	NA
OXR-9	Chr	cluster_001_consensus_polypolish_844	5_844	890917	891828	+	NA	auxin efflux carrier	-	Mem_trans	K07088	NA	NA	NA	NA
OXR-9	Chr	cluster_001_consensus_polypolish_845	5_845	891949	892539	+	NA	Bacterial regulatory proteins, tetR family	-	TetR_N	-	NA	NA	NA	NA
OXR-9	Chr	cluster_001_consensus_polypolish_846	5_846	892542	893621	+	0.989528	Belongs to the membrane fusion protein (MFP) (TC 8.A.1) family	-	Biotin_lipoyl_2,HlyD_3,HlyD_D23	-	NA	NA	NA	NA
OXR-9	Chr	cluster_001_consensus_polypolish_847	5_847	893626	896676	+	0.989528	Belongs to the resistance-nodulation-cell division (RND) (TC 2.A.6) family	-	ACR_tran	-	NA	NA	NA	NA
OXR-9	Chr	cluster_001_consensus_polypolish_848	5_848	896864	897778	+	NA	Periplasmic glycine betaine choline-binding (lipo)protein of an ABC-type transport system (osmoprotectant binding protein)	osmF	OpuAC	K05845	map02010	ABC transporters	Environmental Information Processing	Membrane transport
OXR-9	Chr	cluster_001_consensus_polypolish_849	5_849	897877	898962	+	NA	ABC-type proline glycine betaine transport systems permease component	yehY	BPD_transp_1	K05846	map02010	ABC transporters	Environmental Information Processing	Membrane transport
OXR-9	Chr	cluster_001_consensus_polypolish_850	5_850	898959	899894	+	NA	ABC transporter	yehX	ABC_tran	K05847	map02010	ABC transporters	Environmental Information Processing	Membrane transport
OXR-9	Chr	cluster_001_consensus_polypolish_851	5_851	899891	900625	+	NA	ABC-type proline glycine betaine transport systems permease component	yehW	BPD_transp_1	K05846	map02010	ABC transporters	Environmental Information Processing	Membrane transport
OXR-9	Chr	cluster_001_consensus_polypolish_851	5_851	899891	900625	+	NA	ABC-type proline glycine betaine transport systems permease component	yehW	BPD_transp_1	K05845	map02010	ABC transporters	Environmental Information Processing	Membrane transport
OXR-9	Chr	cluster_001_consensus_polypolish_852	5_852	900629	901324	-	0.989528	Haloacid dehalogenase-like hydrolase	-	Hydrolase	K01560	map00625	Chloroalkane and chloroalkene degradation	Metabolism	Xenobiotics biodegradation and metabolism
OXR-9	Chr	cluster_001_consensus_polypolish_852	5_852	900629	901324	-	0.989528	Haloacid dehalogenase-like hydrolase	-	Hydrolase	K01560	map00361	Chlorocyclohexane and chlorobenzene degradation	Metabolism	Xenobiotics biodegradation and metabolism
OXR-9	Chr	cluster_001_consensus_polypolish_853	5_853	901396	902700	-	0.989528	oxidoreductase	puuB	DAO	K09471	map00330	Arginine and proline metabolism	Metabolism	Amino acid metabolism
OXR-9	Chr	cluster_001_consensus_polypolish_854	5_854	902700	904049	-	0.989528	glutamine synthetase	glnA	Gln-synt_C	K01915	map02020	Two-component system	Environmental Information Processing	Signal transduction
OXR-9	Chr	cluster_001_consensus_polypolish_854	5_854	902700	904049	-	0.989528	glutamine synthetase	glnA	Gln-synt_C	K01915	map00250	Alanine, aspartate and glutamate metabolism	Metabolism	Amino acid metabolism
OXR-9	Chr	cluster_001_consensus_polypolish_854	5_854	902700	904049	-	0.989528	glutamine synthetase	glnA	Gln-synt_C	K01915	map00910	Nitrogen metabolism	Metabolism	Energy metabolism
OXR-9	Chr	cluster_001_consensus_polypolish_854	5_854	902700	904049	-	0.989528	glutamine synthetase	glnA	Gln-synt_C	K01915	map00220	Arginine biosynthesis	Metabolism	Amino acid metabolism
OXR-9	Chr	cluster_001_consensus_polypolish_854	5_854	902700	904049	-	0.989528	glutamine synthetase	glnA	Gln-synt_C	K01915	map00630	Glyoxylate and dicarboxylate metabolism	Metabolism	Carbohydrate metabolism
OXR-9	Chr	cluster_001_consensus_polypolish_855	5_855	904174	904890	+	0.989528	FCD	-	FCD,GntR	-	NA	NA	NA	NA
OXR-9	Chr	cluster_001_consensus_polypolish_856	5_856	904994	906076	+	NA	Protein conserved in bacteria	-	DUF900	-	NA	NA	NA	NA
OXR-9	Chr	cluster_001_consensus_polypolish_857	5_857	906167	907084	+	NA	conserved protein related to MYG1 family	-	UPF0160	-	NA	NA	NA	NA
OXR-9	Chr		5_858	907116	907454	-	0.989528	NA	NA	NA	-	NA	NA	NA	NA
OXR-9	Chr		5_859	907637	908062	-	NA	NA	NA	NA	-	NA	NA	NA	NA
OXR-9	Chr		5_860	908059	908316	-	NA	NA	NA	NA	-	NA	NA	NA	NA
OXR-9	Chr	cluster_001_consensus_polypolish_861	5_861	908313	909179	-	NA	With MotB forms the ion channels that couple flagellar rotation to proton sodium motive force across the membrane and forms the stator elements of the rotary flagellar machine	motA	MotA_ExbB	K02556	map02030	Bacterial chemotaxis	Cellular Processes	Cell motility
OXR-9	Chr	cluster_001_consensus_polypolish_861	5_861	908313	909179	-	NA	With MotB forms the ion channels that couple flagellar rotation to proton sodium motive force across the membrane and forms the stator elements of the rotary flagellar machine	motA	MotA_ExbB	K02556	map02020	Two-component system	Environmental Information Processing	Signal transduction
OXR-9	Chr	cluster_001_consensus_polypolish_861	5_861	908313	909179	-	NA	With MotB forms the ion channels that couple flagellar rotation to proton sodium motive force across the membrane and forms the stator elements of the rotary flagellar machine	motA	MotA_ExbB	K02556	map02040	Flagellar assembly	Cellular Processes	Cell motility
OXR-9	Chr	cluster_001_consensus_polypolish_862	5_862	909273	910373	+	NA	-	-	-	-	NA	NA	NA	NA
OXR-9	Chr	cluster_001_consensus_polypolish_863	5_863	910560	911030	+	NA	Transcriptional regulator	-	ROS_MUCR	-	NA	NA	NA	NA
OXR-9	Chr	cluster_001_consensus_polypolish_864	5_864	911074	912003	+	0.989528	flagellar motor protein	motB	MotB_plug,OmpA	K02557	map02040	Flagellar assembly	Cellular Processes	Cell motility
OXR-9	Chr	cluster_001_consensus_polypolish_864	5_864	911074	912003	+	0.989528	flagellar motor protein	motB	MotB_plug,OmpA	K02557	map02030	Bacterial chemotaxis	Cellular Processes	Cell motility
OXR-9	Chr	cluster_001_consensus_polypolish_865	5_865	912233	912910	+	NA	-	-	-	-	NA	NA	NA	NA
OXR-9	Chr	cluster_001_consensus_polypolish_866	5_866	912964	914307	+	NA	Flagellar hook-length control protein FliK	-	Flg_hook	-	NA	NA	NA	NA
OXR-9	Chr	cluster_001_consensus_polypolish_867	5_867	914319	914987	+	0.989528	Required for flagellar hook formation. May act as a scaffolding protein	-	FLgD_tudor,FlgD,FlgD_ig	K02389	map02040	Flagellar assembly	Cellular Processes	Cell motility
OXR-9	Chr	cluster_001_consensus_polypolish_868	5_868	915007	915585	-	0.989528	-	-	-	-	NA	NA	NA	NA
OXR-9	Chr	cluster_001_consensus_polypolish_869	5_869	915666	916436	-	NA	Assembles around the rod to form the L-ring and probably protects the motor basal body from shearing forces during rotation	flgH	FlgH	K02393	map02040	Flagellar assembly	Cellular Processes	Cell motility
OXR-9	Chr	cluster_001_consensus_polypolish_870	5_870	916433	917092	-	NA	Involved in the assembly process of the P-ring formation. It may associate with FlgF on the rod constituting a structure essential for the P-ring assembly or may act as a modulator protein for the P-ring assembly	flgA	ChapFlgA	K02386	map02040	Flagellar assembly	Cellular Processes	Cell motility
OXR-9	Chr	cluster_001_consensus_polypolish_871	5_871	917092	917877	-	NA	Belongs to the flagella basal body rod proteins family	flgG	Flg_bb_rod,Flg_bbr_C	K02392	map02040	Flagellar assembly	Cellular Processes	Cell motility
OXR-9	Chr	cluster_001_consensus_polypolish_872	5_872	917910	918653	-	NA	Belongs to the flagella basal body rod proteins family	flgF	Flg_bb_rod,Flg_bbr_C	K02391	map02040	Flagellar assembly	Cellular Processes	Cell motility
OXR-9	Chr	cluster_001_consensus_polypolish_872	5_872	917910	918653	-	NA	Belongs to the flagella basal body rod proteins family	flgF	Flg_bb_rod,Flg_bbr_C	K02392	map02040	Flagellar assembly	Cellular Processes	Cell motility
OXR-9	Chr	cluster_001_consensus_polypolish_873	5_873	918752	920512	+	NA	-	-	-	-	NA	NA	NA	NA
OXR-9	Chr	cluster_001_consensus_polypolish_874	5_874	920611	921879	+	NA	Flagellar hook protein flgE	flgE	FlaE,Flg_bb_rod,Flg_bbr_C	K02390	map02040	Flagellar assembly	Cellular Processes	Cell motility
OXR-9	Chr	cluster_001_consensus_polypolish_875	5_875	921892	923307	+	NA	flagellar hook-associated protein	flgK	Flg_bbr_C	K02396	map02040	Flagellar assembly	Cellular Processes	Cell motility
OXR-9	Chr	cluster_001_consensus_polypolish_876	5_876	923315	924376	+	NA	Flagellin is the subunit protein which polymerizes to form the filaments of bacterial flagella	flgL	Flagellin_C,Flagellin_N	K02397	map02040	Flagellar assembly	Cellular Processes	Cell motility
OXR-9	Chr	cluster_001_consensus_polypolish_877	5_877	924390	925490	+	NA	Assembles around the rod to form the L-ring and probably protects the motor basal body from shearing forces during rotation	flgI	FlgI	-	NA	NA	NA	NA
OXR-9	Chr	cluster_001_consensus_polypolish_878	5_878	925500	925802	+	NA	Rod binding protein	-	-	-	NA	NA	NA	NA
OXR-9	Chr		5_879	925799	926176	+	NA	NA	NA	NA	-	NA	NA	NA	NA
OXR-9	Chr	cluster_001_consensus_polypolish_880	5_880	926284	927294	+	0.989528	Flagellin is the subunit protein which polymerizes to form the filaments of bacterial flagella	flaA	Flagellin_C,Flagellin_N	K02406	map04626	Plant-pathogen interaction	Organismal Systems	Environmental adaptation
OXR-9	Chr	cluster_001_consensus_polypolish_880	5_880	926284	927294	+	0.989528	Flagellin is the subunit protein which polymerizes to form the filaments of bacterial flagella	flaA	Flagellin_C,Flagellin_N	K02406	map02020	Two-component system	Environmental Information Processing	Signal transduction
OXR-9	Chr	cluster_001_consensus_polypolish_880	5_880	926284	927294	+	0.989528	Flagellin is the subunit protein which polymerizes to form the filaments of bacterial flagella	flaA	Flagellin_C,Flagellin_N	K02406	map02040	Flagellar assembly	Cellular Processes	Cell motility
OXR-9	Chr	cluster_001_consensus_polypolish_881	5_881	927400	927804	+	NA	Flagellar protein FlaF	-	FlaF	K06602	NA	NA	NA	NA
OXR-9	Chr	cluster_001_consensus_polypolish_882	5_882	927806	928231	+	NA	Has a post-transcriptional repressor function in flagellum biogenesis. Associates with the 5'-UTR of fljK mRNA and promotes its degradation	flbT	FlbT	K06601	NA	NA	NA	NA
OXR-9	Chr	cluster_001_consensus_polypolish_883	5_883	928228	929061	+	0.989528	Protein of unknown function (DUF1217)	-	DUF1217	-	NA	NA	NA	NA
OXR-9	Chr	cluster_001_consensus_polypolish_884	5_884	929068	930117	-	NA	FliG is one of three proteins (FliG, FliN, FliM) that forms the rotor-mounted switch complex (C ring), located at the base of the basal body. This complex interacts with the CheY and CheZ chemotaxis proteins, in addition to contacting components of the motor that determine the direction of flagellar rotation	fliG	FliG_C,FliG_M,FliG_N	-	NA	NA	NA	NA
OXR-9	Chr	cluster_001_consensus_polypolish_885	5_885	930140	930976	-	NA	Plays a role in the flagellum-specific transport system	fliP	FliP	K02419	map02040	Flagellar assembly	Cellular Processes	Cell motility
OXR-9	Chr	cluster_001_consensus_polypolish_886	5_886	930963	931412	-	NA	FliN is one of three proteins (FliG, FliN, FliM) that form the rotor-mounted switch complex (C ring), located at the base of the basal body. This complex interacts with the CheY and CheZ chemotaxis proteins, in addition to contacting components of the motor that determine the direction of flagellar rotation	-	FliMN_C	K02417	map02040	Flagellar assembly	Cellular Processes	Cell motility
OXR-9	Chr	cluster_001_consensus_polypolish_886	5_886	930963	931412	-	NA	FliN is one of three proteins (FliG, FliN, FliM) that form the rotor-mounted switch complex (C ring), located at the base of the basal body. This complex interacts with the CheY and CheZ chemotaxis proteins, in addition to contacting components of the motor that determine the direction of flagellar rotation	-	FliMN_C	K02417	map02030	Bacterial chemotaxis	Cellular Processes	Cell motility
OXR-9	Chr	cluster_001_consensus_polypolish_887	5_887	931399	932061	-	NA	bacterial-type flagellum organization	-	FliH,PagL	K02411	map02040	Flagellar assembly	Cellular Processes	Cell motility
OXR-9	Chr	cluster_001_consensus_polypolish_888	5_888	932058	933761	-	NA	The M ring may be actively involved in energy transduction	fliF	YscJ_FliF,YscJ_FliF_C	K02409	map02040	Flagellar assembly	Cellular Processes	Cell motility
OXR-9	Chr	cluster_001_consensus_polypolish_889	5_889	933944	934477	+	NA	Controls the rotational direction of flagella during chemotaxis	-	FliL	-	NA	NA	NA	NA
OXR-9	Chr	cluster_001_consensus_polypolish_890	5_890	934474	935421	+	0.989528	FliM is one of three proteins (FliG, FliN, FliM) that forms the rotor-mounted switch complex (C ring), located at the base of the basal body. This complex interacts with the CheY and CheZ chemotaxis proteins, in addition to contacting components of the motor that determine the direction of flagellar rotation	fliM	FliM,FliMN_C	K02416	map02040	Flagellar assembly	Cellular Processes	Cell motility
OXR-9	Chr	cluster_001_consensus_polypolish_890	5_890	934474	935421	+	0.989528	FliM is one of three proteins (FliG, FliN, FliM) that forms the rotor-mounted switch complex (C ring), located at the base of the basal body. This complex interacts with the CheY and CheZ chemotaxis proteins, in addition to contacting components of the motor that determine the direction of flagellar rotation	fliM	FliM,FliMN_C	K02416	map02030	Bacterial chemotaxis	Cellular Processes	Cell motility
OXR-9	Chr	cluster_001_consensus_polypolish_891	5_891	935402	935803	+	NA	-	-	-	-	NA	NA	NA	NA
OXR-9	Chr	cluster_001_consensus_polypolish_892	5_892	935800	936429	+	NA	PFAM MgtE intracellular	-	MgtE_N	-	NA	NA	NA	NA
OXR-9	Chr	cluster_001_consensus_polypolish_893	5_893	936437	937555	-	NA	Required for formation of the rod structure in the basal body of the flagellar apparatus. Together with FliI and FliH, may constitute the export apparatus of flagellin	flhB	Bac_export_2	K02401	map02040	Flagellar assembly	Cellular Processes	Cell motility
OXR-9	Chr	cluster_001_consensus_polypolish_894	5_894	937559	938314	-	NA	Flagellar biosynthetic protein flir	fliR	Bac_export_1	K02421	map02040	Flagellar assembly	Cellular Processes	Cell motility
OXR-9	Chr	cluster_001_consensus_polypolish_895	5_895	938317	940401	-	NA	Required for formation of the rod structure of the flagellar apparatus. Together with FliI and FliH, may constitute the export apparatus of flagellin	flhA	FHIPEP	K02400	map02040	Flagellar assembly	Cellular Processes	Cell motility
OXR-9	Chr	cluster_001_consensus_polypolish_896	5_896	940398	941231	-	NA	soluble lytic murein transglycosylase and related regulatory proteins (some contain LysM invasin domains)	mltE2	SLT	-	NA	NA	NA	NA
OXR-9	Chr	cluster_001_consensus_polypolish_897	5_897	941228	941497	-	NA	Flagellar biosynthetic protein FliQ	fliQ	Bac_export_3	K02420	map02040	Flagellar assembly	Cellular Processes	Cell motility
OXR-9	Chr	cluster_001_consensus_polypolish_898	5_898	941501	941833	-	NA	Flagellar hook-basal body	fliE	FliE	K02408	map02040	Flagellar assembly	Cellular Processes	Cell motility
OXR-9	Chr	cluster_001_consensus_polypolish_899	5_899	941846	942256	-	0.989528	Belongs to the flagella basal body rod proteins family	flgC	Flg_bb_rod,Flg_bbr_C	K02388	map02040	Flagellar assembly	Cellular Processes	Cell motility
OXR-9	Chr	cluster_001_consensus_polypolish_900	5_900	942266	942670	-	0.989528	bacterial-type flagellum-dependent cell motility	flgB	Flg_bb_rod	K02387	map02040	Flagellar assembly	Cellular Processes	Cell motility
OXR-9	Chr	cluster_001_consensus_polypolish_901	5_901	942741	944081	+	NA	COG1157 Flagellar biosynthesis type III secretory pathway ATPase	fliI	ATP-synt_ab,ATP-synt_ab_N	K02412	map02040	Flagellar assembly	Cellular Processes	Cell motility
OXR-9	Chr	cluster_001_consensus_polypolish_902	5_902	944088	945236	-	NA	Lytic murein transglycosylase	mltB	PG_binding_1,SLT_2	K08305	NA	NA	NA	NA
OXR-9	Chr	cluster_001_consensus_polypolish_902	5_902	944088	945236	-	NA	Lytic murein transglycosylase	mltB	PG_binding_1,SLT_2	K00786	NA	NA	NA	NA
OXR-9	Chr	cluster_001_consensus_polypolish_903	5_903	945353	945817	-	NA	PFAM CreA family protein	creA	CreA	K05805	NA	NA	NA	NA
OXR-9	Chr	cluster_001_consensus_polypolish_904	5_904	945871	947595	-	NA	COG0659 Sulfate permease and related transporters (MFS superfamily	-	STAS,Sulfate_transp	K03321	NA	NA	NA	NA
OXR-9	Chr	cluster_001_consensus_polypolish_905	5_905	947646	948563	-	0.989528	COG0491 Zn-dependent hydrolases, including glyoxylases	-	Lactamase_B	-	NA	NA	NA	NA
OXR-9	Chr	cluster_001_consensus_polypolish_906	5_906	948560	949003	-	0.989528	transporter component	-	Sulf_transp	K07112	NA	NA	NA	NA
OXR-9	Chr	cluster_001_consensus_polypolish_907	5_907	949005	949439	-	0.989528	transporter component	-	Sulf_transp	K07112	NA	NA	NA	NA
OXR-9	Chr	cluster_001_consensus_polypolish_908	5_908	949532	949837	+	NA	Transcriptional	-	HTH_20,HTH_5	K22042	NA	NA	NA	NA
OXR-9	Chr	cluster_001_consensus_polypolish_909	5_909	949865	950323	-	NA	Putative phosphatase (DUF442)	-	DUF442	-	NA	NA	NA	NA
OXR-9	Chr	cluster_001_consensus_polypolish_910	5_910	950603	951049	+	NA	-	-	-	-	NA	NA	NA	NA
OXR-9	Chr	cluster_001_consensus_polypolish_911	5_911	951049	951735	+	NA	MotA/TolQ/ExbB proton channel family	-	MotA_ExbB	K03561	NA	NA	NA	NA
OXR-9	Chr	cluster_001_consensus_polypolish_912	5_912	951764	952105	+	NA	Biopolymer transport protein ExbD/TolR	-	ExbD	K03559	NA	NA	NA	NA
OXR-9	Chr	cluster_001_consensus_polypolish_913	5_913	952108	952497	+	NA	Biopolymer transport protein ExbD/TolR	-	ExbD	K03559	NA	NA	NA	NA
OXR-9	Chr	cluster_001_consensus_polypolish_914	5_914	952494	953462	+	NA	Gram-negative bacterial TonB protein C-terminal	-	TonB_2,TonB_C	K03832	NA	NA	NA	NA
OXR-9	Chr	cluster_001_consensus_polypolish_915	5_915	953479	954813	-	NA	Aminotransferase class-III	-	Aminotran_3	-	NA	NA	NA	NA
OXR-9	Chr	cluster_001_consensus_polypolish_916	5_916	954987	955994	+	0.989528	ABC-type transport system, periplasmic component surface lipoprotein	-	Bmp	-	NA	NA	NA	NA
OXR-9	Chr	cluster_001_consensus_polypolish_917	5_917	956022	957542	+	NA	ABC transporter	rbsA4	ABC_tran	K02056	NA	NA	NA	NA
OXR-9	Chr	cluster_001_consensus_polypolish_918	5_918	957532	958581	+	NA	Belongs to the binding-protein-dependent transport system permease family	-	BPD_transp_2	K02057	NA	NA	NA	NA
OXR-9	Chr	cluster_001_consensus_polypolish_919	5_919	958581	959525	+	NA	Belongs to the binding-protein-dependent transport system permease family	-	BPD_transp_2	K02057	NA	NA	NA	NA
OXR-9	Chr	cluster_001_consensus_polypolish_920	5_920	959668	960948	+	NA	COG0402 Cytosine deaminase and related metal-dependent hydrolases	codA	Amidohydro_3	K01485	map00240	Pyrimidine metabolism	Metabolism	Nucleotide metabolism
OXR-9	Chr	cluster_001_consensus_polypolish_920	5_920	959668	960948	+	NA	COG0402 Cytosine deaminase and related metal-dependent hydrolases	codA	Amidohydro_3	K01485	map00330	Arginine and proline metabolism	Metabolism	Amino acid metabolism
OXR-9	Chr	cluster_001_consensus_polypolish_921	5_921	961096	962097	+	0.989528	Belongs to the glyceraldehyde-3-phosphate dehydrogenase family	gapA	Gp_dh_C,Gp_dh_N	K00134	map00710	Carbon fixation in photosynthetic organisms	Metabolism	Energy metabolism
OXR-9	Chr	cluster_001_consensus_polypolish_921	5_921	961096	962097	+	0.989528	Belongs to the glyceraldehyde-3-phosphate dehydrogenase family	gapA	Gp_dh_C,Gp_dh_N	K00134	map00010	Glycolysis / Gluconeogenesis	Metabolism	Carbohydrate metabolism
OXR-9	Chr	cluster_001_consensus_polypolish_921	5_921	961096	962097	+	0.989528	Belongs to the glyceraldehyde-3-phosphate dehydrogenase family	gapA	Gp_dh_C,Gp_dh_N	K00134	map04066	HIF-1 signaling pathway	Environmental Information Processing	Signal transduction
OXR-9	Chr	cluster_001_consensus_polypolish_922	5_922	962137	962664	-	NA	transcription regulator, contains HTH domain (MarR family)	-	HTH_27	-	NA	NA	NA	NA
OXR-9	Chr	cluster_001_consensus_polypolish_923	5_923	962863	963930	+	NA	Hint domain	-	Hint_2	-	NA	NA	NA	NA
OXR-9	Chr	cluster_001_consensus_polypolish_924	5_924	963967	964536	-	NA	COG0526 Thiol-disulfide isomerase and thioredoxins	tlpA	AhpC-TSA,Redoxin	-	NA	NA	NA	NA
OXR-9	Chr	cluster_001_consensus_polypolish_925	5_925	964560	965951	+	NA	argininosuccinate lyase	argH	ASL_C2,Lyase_1	K01755	map00220	Arginine biosynthesis	Metabolism	Amino acid metabolism
OXR-9	Chr	cluster_001_consensus_polypolish_925	5_925	964560	965951	+	NA	argininosuccinate lyase	argH	ASL_C2,Lyase_1	K01755	map00250	Alanine, aspartate and glutamate metabolism	Metabolism	Amino acid metabolism
OXR-9	Chr	cluster_001_consensus_polypolish_926	5_926	965948	966127	+	NA	-	-	-	-	NA	NA	NA	NA
OXR-9	Chr	cluster_001_consensus_polypolish_927	5_927	966285	966602	+	NA	Protein of unknown function (DUF2834)	-	DUF2834	-	NA	NA	NA	NA
OXR-9	Chr	cluster_001_consensus_polypolish_928	5_928	966630	967895	+	0.989528	Specifically catalyzes the decarboxylation of meso- diaminopimelate (meso-DAP) to L-lysine	lysA	Orn_Arg_deC_N,Orn_DAP_Arg_deC	K01586	map00300	Lysine biosynthesis	Metabolism	Amino acid metabolism
OXR-9	Chr	cluster_001_consensus_polypolish_928	5_928	966630	967895	+	0.989528	Specifically catalyzes the decarboxylation of meso- diaminopimelate (meso-DAP) to L-lysine	lysA	Orn_Arg_deC_N,Orn_DAP_Arg_deC	K01586	map00470	D-Amino acid metabolism	Metabolism	Metabolism of other amino acids
OXR-9	Chr	cluster_001_consensus_polypolish_929	5_929	967931	970483	+	0.989528	Domain of unknown function (DUF4175)	-	DUF4175	-	NA	NA	NA	NA
OXR-9	Chr	cluster_001_consensus_polypolish_930	5_930	970490	971470	-	NA	MJ0042 family finger-like	-	zinc_ribbon_4	-	NA	NA	NA	NA
OXR-9	Chr	cluster_001_consensus_polypolish_931	5_931	971633	972310	+	0.989528	cell division ATP-binding protein FtsE	ftsE	ABC_tran	K09812	map02010	ABC transporters	Environmental Information Processing	Membrane transport
OXR-9	Chr	cluster_001_consensus_polypolish_932	5_932	972307	973215	+	0.989528	Cell division protein	ftsX	-	K09811	map02010	ABC transporters	Environmental Information Processing	Membrane transport
OXR-9	Chr	cluster_001_consensus_polypolish_933	5_933	973212	973949	+	NA	Acyl-transferase	plsC	Acyltransferase	K00655	map00564	Glycerophospholipid metabolism	Metabolism	Lipid metabolism
OXR-9	Chr	cluster_001_consensus_polypolish_933	5_933	973212	973949	+	NA	Acyl-transferase	plsC	Acyltransferase	K00655	map00561	Glycerolipid metabolism	Metabolism	Lipid metabolism
OXR-9	Chr	cluster_001_consensus_polypolish_934	5_934	974340	975728	-	NA	COG1249 Pyruvate 2-oxoglutarate dehydrogenase complex, dihydrolipoamide dehydrogenase (E3) component, and related enzymes	lpdA	Pyr_redox_2,Pyr_redox_dim	K00382	map00010	Glycolysis / Gluconeogenesis	Metabolism	Carbohydrate metabolism
OXR-9	Chr	cluster_001_consensus_polypolish_934	5_934	974340	975728	-	NA	COG1249 Pyruvate 2-oxoglutarate dehydrogenase complex, dihydrolipoamide dehydrogenase (E3) component, and related enzymes	lpdA	Pyr_redox_2,Pyr_redox_dim	K00382	map00310	Lysine degradation	Metabolism	Amino acid metabolism
OXR-9	Chr	cluster_001_consensus_polypolish_934	5_934	974340	975728	-	NA	COG1249 Pyruvate 2-oxoglutarate dehydrogenase complex, dihydrolipoamide dehydrogenase (E3) component, and related enzymes	lpdA	Pyr_redox_2,Pyr_redox_dim	K00382	map00280	Valine, leucine and isoleucine degradation	Metabolism	Amino acid metabolism
OXR-9	Chr	cluster_001_consensus_polypolish_934	5_934	974340	975728	-	NA	COG1249 Pyruvate 2-oxoglutarate dehydrogenase complex, dihydrolipoamide dehydrogenase (E3) component, and related enzymes	lpdA	Pyr_redox_2,Pyr_redox_dim	K00382	map00620	Pyruvate metabolism	Metabolism	Carbohydrate metabolism
OXR-9	Chr	cluster_001_consensus_polypolish_934	5_934	974340	975728	-	NA	COG1249 Pyruvate 2-oxoglutarate dehydrogenase complex, dihydrolipoamide dehydrogenase (E3) component, and related enzymes	lpdA	Pyr_redox_2,Pyr_redox_dim	K00382	map00630	Glyoxylate and dicarboxylate metabolism	Metabolism	Carbohydrate metabolism
OXR-9	Chr	cluster_001_consensus_polypolish_934	5_934	974340	975728	-	NA	COG1249 Pyruvate 2-oxoglutarate dehydrogenase complex, dihydrolipoamide dehydrogenase (E3) component, and related enzymes	lpdA	Pyr_redox_2,Pyr_redox_dim	K00382	map00260	Glycine, serine and threonine metabolism	Metabolism	Amino acid metabolism
OXR-9	Chr	cluster_001_consensus_polypolish_934	5_934	974340	975728	-	NA	COG1249 Pyruvate 2-oxoglutarate dehydrogenase complex, dihydrolipoamide dehydrogenase (E3) component, and related enzymes	lpdA	Pyr_redox_2,Pyr_redox_dim	K00382	map00785	Lipoic acid metabolism	Metabolism	Metabolism of cofactors and vitamins
OXR-9	Chr	cluster_001_consensus_polypolish_934	5_934	974340	975728	-	NA	COG1249 Pyruvate 2-oxoglutarate dehydrogenase complex, dihydrolipoamide dehydrogenase (E3) component, and related enzymes	lpdA	Pyr_redox_2,Pyr_redox_dim	K00382	map00020	Citrate cycle (TCA cycle)	Metabolism	Carbohydrate metabolism
OXR-9	Chr	cluster_001_consensus_polypolish_934	5_934	974340	975728	-	NA	COG1249 Pyruvate 2-oxoglutarate dehydrogenase complex, dihydrolipoamide dehydrogenase (E3) component, and related enzymes	lpdA	Pyr_redox_2,Pyr_redox_dim	K00382	map00640	Propanoate metabolism	Metabolism	Carbohydrate metabolism
OXR-9	Chr	cluster_001_consensus_polypolish_934	5_934	974340	975728	-	NA	COG1249 Pyruvate 2-oxoglutarate dehydrogenase complex, dihydrolipoamide dehydrogenase (E3) component, and related enzymes	lpdA	Pyr_redox_2,Pyr_redox_dim	K00382	map00380	Tryptophan metabolism	Metabolism	Amino acid metabolism
OXR-9	Chr	cluster_001_consensus_polypolish_935	5_935	975823	976218	-	NA	membrane	-	MAPEG	-	NA	NA	NA	NA
OXR-9	Chr	cluster_001_consensus_polypolish_936	5_936	976215	976478	-	NA	-	-	-	-	NA	NA	NA	NA
OXR-9	Chr	cluster_001_consensus_polypolish_937	5_937	976490	976873	-	NA	Membrane	-	MAPEG	-	NA	NA	NA	NA
OXR-9	Chr	cluster_001_consensus_polypolish_938	5_938	976895	977470	-	0.989528	fumarate hydratase activity	-	-	-	NA	NA	NA	NA
OXR-9	Chr	cluster_001_consensus_polypolish_939	5_939	977475	979058	-	NA	The 2-oxoglutarate dehydrogenase complex catalyzes the overall conversion of 2-oxoglutarate to succinyl-CoA and CO(2)	sucB	2-oxoacid_dh,Biotin_lipoyl,E3_binding	K00658	map00785	Lipoic acid metabolism	Metabolism	Metabolism of cofactors and vitamins
OXR-9	Chr	cluster_001_consensus_polypolish_939	5_939	977475	979058	-	NA	The 2-oxoglutarate dehydrogenase complex catalyzes the overall conversion of 2-oxoglutarate to succinyl-CoA and CO(2)	sucB	2-oxoacid_dh,Biotin_lipoyl,E3_binding	K00658	map00020	Citrate cycle (TCA cycle)	Metabolism	Carbohydrate metabolism
OXR-9	Chr	cluster_001_consensus_polypolish_939	5_939	977475	979058	-	NA	The 2-oxoglutarate dehydrogenase complex catalyzes the overall conversion of 2-oxoglutarate to succinyl-CoA and CO(2)	sucB	2-oxoacid_dh,Biotin_lipoyl,E3_binding	K00658	map00310	Lysine degradation	Metabolism	Amino acid metabolism
OXR-9	Chr	cluster_001_consensus_polypolish_939	5_939	977475	979058	-	NA	The 2-oxoglutarate dehydrogenase complex catalyzes the overall conversion of 2-oxoglutarate to succinyl-CoA and CO(2)	sucB	2-oxoacid_dh,Biotin_lipoyl,E3_binding	K00658	map00380	Tryptophan metabolism	Metabolism	Amino acid metabolism
OXR-9	Chr	cluster_001_consensus_polypolish_940	5_940	979062	982022	-	0.989528	COG0567 2-oxoglutarate dehydrogenase complex, dehydrogenase (E1) component, and related enzymes	sucA	2-oxogl_dehyd_N,E1_dh,OxoGdeHyase_C,Transket_pyr	K00164	map00020	Citrate cycle (TCA cycle)	Metabolism	Carbohydrate metabolism
OXR-9	Chr	cluster_001_consensus_polypolish_940	5_940	979062	982022	-	0.989528	COG0567 2-oxoglutarate dehydrogenase complex, dehydrogenase (E1) component, and related enzymes	sucA	2-oxogl_dehyd_N,E1_dh,OxoGdeHyase_C,Transket_pyr	K00164	map00785	Lipoic acid metabolism	Metabolism	Metabolism of cofactors and vitamins
OXR-9	Chr		5_941	982083	982217	-	NA	NA	NA	NA	-	NA	NA	NA	NA
OXR-9	Chr	cluster_001_consensus_polypolish_942	5_942	982328	983215	-	NA	Succinyl-CoA synthetase functions in the citric acid cycle (TCA), coupling the hydrolysis of succinyl-CoA to the synthesis of either ATP or GTP and thus represents the only step of substrate-level phosphorylation in the TCA. The alpha subunit of the enzyme binds the substrates coenzyme A and phosphate, while succinate binding and nucleotide specificity is provided by the beta subunit	sucD	CoA_binding,Ligase_CoA	K01902	map00020	Citrate cycle (TCA cycle)	Metabolism	Carbohydrate metabolism
OXR-9	Chr	cluster_001_consensus_polypolish_942	5_942	982328	983215	-	NA	Succinyl-CoA synthetase functions in the citric acid cycle (TCA), coupling the hydrolysis of succinyl-CoA to the synthesis of either ATP or GTP and thus represents the only step of substrate-level phosphorylation in the TCA. The alpha subunit of the enzyme binds the substrates coenzyme A and phosphate, while succinate binding and nucleotide specificity is provided by the beta subunit	sucD	CoA_binding,Ligase_CoA	K01902	map00660	C5-Branched dibasic acid metabolism	Metabolism	Carbohydrate metabolism
OXR-9	Chr	cluster_001_consensus_polypolish_942	5_942	982328	983215	-	NA	Succinyl-CoA synthetase functions in the citric acid cycle (TCA), coupling the hydrolysis of succinyl-CoA to the synthesis of either ATP or GTP and thus represents the only step of substrate-level phosphorylation in the TCA. The alpha subunit of the enzyme binds the substrates coenzyme A and phosphate, while succinate binding and nucleotide specificity is provided by the beta subunit	sucD	CoA_binding,Ligase_CoA	K01902	map00640	Propanoate metabolism	Metabolism	Carbohydrate metabolism
OXR-9	Chr	cluster_001_consensus_polypolish_942	5_942	982328	983215	-	NA	Succinyl-CoA synthetase functions in the citric acid cycle (TCA), coupling the hydrolysis of succinyl-CoA to the synthesis of either ATP or GTP and thus represents the only step of substrate-level phosphorylation in the TCA. The alpha subunit of the enzyme binds the substrates coenzyme A and phosphate, while succinate binding and nucleotide specificity is provided by the beta subunit	sucD	CoA_binding,Ligase_CoA	K01902	map00720	Carbon fixation pathways in prokaryotes	Metabolism	Energy metabolism
OXR-9	Chr	cluster_001_consensus_polypolish_943	5_943	983268	983954	-	NA	-	-	-	-	NA	NA	NA	NA
OXR-9	Chr	cluster_001_consensus_polypolish_944	5_944	984028	984321	-	NA	-	-	-	-	NA	NA	NA	NA
OXR-9	Chr	cluster_001_consensus_polypolish_945	5_945	984456	985649	-	0.989528	Succinyl-CoA synthetase functions in the citric acid cycle (TCA), coupling the hydrolysis of succinyl-CoA to the synthesis of either ATP or GTP and thus represents the only step of substrate-level phosphorylation in the TCA. The beta subunit provides nucleotide specificity of the enzyme and binds the substrate succinate, while the binding sites for coenzyme A and phosphate are found in the alpha …	sucC	ATP-grasp_2,Ligase_CoA	K01903	map00020	Citrate cycle (TCA cycle)	Metabolism	Carbohydrate metabolism
OXR-9	Chr	cluster_001_consensus_polypolish_945	5_945	984456	985649	-	0.989528	Succinyl-CoA synthetase functions in the citric acid cycle (TCA), coupling the hydrolysis of succinyl-CoA to the synthesis of either ATP or GTP and thus represents the only step of substrate-level phosphorylation in the TCA. The beta subunit provides nucleotide specificity of the enzyme and binds the substrate succinate, while the binding sites for coenzyme A and phosphate are found in the alpha …	sucC	ATP-grasp_2,Ligase_CoA	K01903	map00660	C5-Branched dibasic acid metabolism	Metabolism	Carbohydrate metabolism
OXR-9	Chr	cluster_001_consensus_polypolish_945	5_945	984456	985649	-	0.989528	Succinyl-CoA synthetase functions in the citric acid cycle (TCA), coupling the hydrolysis of succinyl-CoA to the synthesis of either ATP or GTP and thus represents the only step of substrate-level phosphorylation in the TCA. The beta subunit provides nucleotide specificity of the enzyme and binds the substrate succinate, while the binding sites for coenzyme A and phosphate are found in the alpha …	sucC	ATP-grasp_2,Ligase_CoA	K01903	map00720	Carbon fixation pathways in prokaryotes	Metabolism	Energy metabolism
OXR-9	Chr	cluster_001_consensus_polypolish_945	5_945	984456	985649	-	0.989528	Succinyl-CoA synthetase functions in the citric acid cycle (TCA), coupling the hydrolysis of succinyl-CoA to the synthesis of either ATP or GTP and thus represents the only step of substrate-level phosphorylation in the TCA. The beta subunit provides nucleotide specificity of the enzyme and binds the substrate succinate, while the binding sites for coenzyme A and phosphate are found in the alpha …	sucC	ATP-grasp_2,Ligase_CoA	K01903	map00640	Propanoate metabolism	Metabolism	Carbohydrate metabolism
OXR-9	Chr	cluster_001_consensus_polypolish_946	5_946	985873	986904	-	NA	dehydratase	mch	MaoC_dehydrat_N,MaoC_dehydratas	K14449	map00720	Carbon fixation pathways in prokaryotes	Metabolism	Energy metabolism
OXR-9	Chr	cluster_001_consensus_polypolish_946	5_946	985873	986904	-	NA	dehydratase	mch	MaoC_dehydrat_N,MaoC_dehydratas	K14449	map00630	Glyoxylate and dicarboxylate metabolism	Metabolism	Carbohydrate metabolism
OXR-9	Chr	cluster_001_consensus_polypolish_946	5_946	985873	986904	-	NA	dehydratase	mch	MaoC_dehydrat_N,MaoC_dehydratas	K14449	map00660	C5-Branched dibasic acid metabolism	Metabolism	Carbohydrate metabolism
OXR-9	Chr	cluster_001_consensus_polypolish_947	5_947	986904	987107	-	NA	conserved small protein	-	DUF1737	-	NA	NA	NA	NA
OXR-9	Chr	cluster_001_consensus_polypolish_948	5_948	987122	987679	-	NA	PFAM NnrUfamily protein	nnrU	NnrU	-	NA	NA	NA	NA
OXR-9	Chr	cluster_001_consensus_polypolish_949	5_949	987676	988542	-	NA	Belongs to the HpcH HpaI aldolase family	citE	HpcH_HpaI	K14451	map00630	Glyoxylate and dicarboxylate metabolism	Metabolism	Carbohydrate metabolism
OXR-9	Chr	cluster_001_consensus_polypolish_949	5_949	987676	988542	-	NA	Belongs to the HpcH HpaI aldolase family	citE	HpcH_HpaI	K01644	map02020	Two-component system	Environmental Information Processing	Signal transduction
OXR-9	Chr	cluster_001_consensus_polypolish_950	5_950	988846	989172	+	NA	-	-	-	-	NA	NA	NA	NA
OXR-9	Chr	cluster_001_consensus_polypolish_951	5_951	989350	990465	+	0.989528	PRC-barrel domain	-	PRC	-	NA	NA	NA	NA
OXR-9	Chr	cluster_001_consensus_polypolish_952	5_952	990620	991582	+	0.989528	Catalyzes the reversible oxidation of malate to oxaloacetate	mdh	Ldh_1_C,Ldh_1_N	K00024	map00020	Citrate cycle (TCA cycle)	Metabolism	Carbohydrate metabolism
OXR-9	Chr	cluster_001_consensus_polypolish_952	5_952	990620	991582	+	0.989528	Catalyzes the reversible oxidation of malate to oxaloacetate	mdh	Ldh_1_C,Ldh_1_N	K00024	map00630	Glyoxylate and dicarboxylate metabolism	Metabolism	Carbohydrate metabolism
OXR-9	Chr	cluster_001_consensus_polypolish_952	5_952	990620	991582	+	0.989528	Catalyzes the reversible oxidation of malate to oxaloacetate	mdh	Ldh_1_C,Ldh_1_N	K00024	map00720	Carbon fixation pathways in prokaryotes	Metabolism	Energy metabolism
OXR-9	Chr	cluster_001_consensus_polypolish_952	5_952	990620	991582	+	0.989528	Catalyzes the reversible oxidation of malate to oxaloacetate	mdh	Ldh_1_C,Ldh_1_N	K00024	map00270	Cysteine and methionine metabolism	Metabolism	Amino acid metabolism
OXR-9	Chr	cluster_001_consensus_polypolish_952	5_952	990620	991582	+	0.989528	Catalyzes the reversible oxidation of malate to oxaloacetate	mdh	Ldh_1_C,Ldh_1_N	K00024	map00710	Carbon fixation in photosynthetic organisms	Metabolism	Energy metabolism
OXR-9	Chr	cluster_001_consensus_polypolish_952	5_952	990620	991582	+	0.989528	Catalyzes the reversible oxidation of malate to oxaloacetate	mdh	Ldh_1_C,Ldh_1_N	K00024	map00680	Methane metabolism	Metabolism	Energy metabolism
OXR-9	Chr	cluster_001_consensus_polypolish_952	5_952	990620	991582	+	0.989528	Catalyzes the reversible oxidation of malate to oxaloacetate	mdh	Ldh_1_C,Ldh_1_N	K00024	map00620	Pyruvate metabolism	Metabolism	Carbohydrate metabolism
OXR-9	Chr	cluster_001_consensus_polypolish_953	5_953	991834	992217	+	NA	succinate dehydrogenase	sdhC	Sdh_cyt	K00241	map00650	Butanoate metabolism	Metabolism	Carbohydrate metabolism
OXR-9	Chr	cluster_001_consensus_polypolish_953	5_953	991834	992217	+	NA	succinate dehydrogenase	sdhC	Sdh_cyt	K00241	map00020	Citrate cycle (TCA cycle)	Metabolism	Carbohydrate metabolism
OXR-9	Chr	cluster_001_consensus_polypolish_953	5_953	991834	992217	+	NA	succinate dehydrogenase	sdhC	Sdh_cyt	K00241	map00190	Oxidative phosphorylation	Metabolism	Energy metabolism
OXR-9	Chr	cluster_001_consensus_polypolish_953	5_953	991834	992217	+	NA	succinate dehydrogenase	sdhC	Sdh_cyt	K00241	map00720	Carbon fixation pathways in prokaryotes	Metabolism	Energy metabolism
OXR-9	Chr	cluster_001_consensus_polypolish_954	5_954	992229	992600	+	NA	succinate dehydrogenase	sdhD	Sdh_cyt	K00242	map00190	Oxidative phosphorylation	Metabolism	Energy metabolism
OXR-9	Chr	cluster_001_consensus_polypolish_954	5_954	992229	992600	+	NA	succinate dehydrogenase	sdhD	Sdh_cyt	K00242	map00650	Butanoate metabolism	Metabolism	Carbohydrate metabolism
OXR-9	Chr	cluster_001_consensus_polypolish_954	5_954	992229	992600	+	NA	succinate dehydrogenase	sdhD	Sdh_cyt	K00242	map00720	Carbon fixation pathways in prokaryotes	Metabolism	Energy metabolism
OXR-9	Chr	cluster_001_consensus_polypolish_954	5_954	992229	992600	+	NA	succinate dehydrogenase	sdhD	Sdh_cyt	K00242	map00020	Citrate cycle (TCA cycle)	Metabolism	Carbohydrate metabolism
OXR-9	Chr	cluster_001_consensus_polypolish_955	5_955	992629	994434	+	0.989528	Belongs to the FAD-dependent oxidoreductase 2 family. FRD SDH subfamily	sdhA	FAD_binding_2,Succ_DH_flav_C	K00239	map00720	Carbon fixation pathways in prokaryotes	Metabolism	Energy metabolism
OXR-9	Chr	cluster_001_consensus_polypolish_955	5_955	992629	994434	+	0.989528	Belongs to the FAD-dependent oxidoreductase 2 family. FRD SDH subfamily	sdhA	FAD_binding_2,Succ_DH_flav_C	K00239	map00650	Butanoate metabolism	Metabolism	Carbohydrate metabolism
OXR-9	Chr	cluster_001_consensus_polypolish_955	5_955	992629	994434	+	0.989528	Belongs to the FAD-dependent oxidoreductase 2 family. FRD SDH subfamily	sdhA	FAD_binding_2,Succ_DH_flav_C	K00239	map00020	Citrate cycle (TCA cycle)	Metabolism	Carbohydrate metabolism
OXR-9	Chr	cluster_001_consensus_polypolish_955	5_955	992629	994434	+	0.989528	Belongs to the FAD-dependent oxidoreductase 2 family. FRD SDH subfamily	sdhA	FAD_binding_2,Succ_DH_flav_C	K00239	map00190	Oxidative phosphorylation	Metabolism	Energy metabolism
OXR-9	Chr	cluster_001_consensus_polypolish_956	5_956	994434	994769	+	NA	-	-	-	-	NA	NA	NA	NA
OXR-9	Chr	cluster_001_consensus_polypolish_957	5_957	994780	995559	+	NA	Belongs to the succinate dehydrogenase fumarate reductase iron-sulfur protein family	sdhB	Fer2_3,Fer4_10,Fer4_17,Fer4_8	K00240	map00650	Butanoate metabolism	Metabolism	Carbohydrate metabolism
OXR-9	Chr	cluster_001_consensus_polypolish_957	5_957	994780	995559	+	NA	Belongs to the succinate dehydrogenase fumarate reductase iron-sulfur protein family	sdhB	Fer2_3,Fer4_10,Fer4_17,Fer4_8	K00240	map00020	Citrate cycle (TCA cycle)	Metabolism	Carbohydrate metabolism
OXR-9	Chr	cluster_001_consensus_polypolish_957	5_957	994780	995559	+	NA	Belongs to the succinate dehydrogenase fumarate reductase iron-sulfur protein family	sdhB	Fer2_3,Fer4_10,Fer4_17,Fer4_8	K00240	map00190	Oxidative phosphorylation	Metabolism	Energy metabolism
OXR-9	Chr	cluster_001_consensus_polypolish_957	5_957	994780	995559	+	NA	Belongs to the succinate dehydrogenase fumarate reductase iron-sulfur protein family	sdhB	Fer2_3,Fer4_10,Fer4_17,Fer4_8	K00240	map00720	Carbon fixation pathways in prokaryotes	Metabolism	Energy metabolism
OXR-9	Chr	cluster_001_consensus_polypolish_958	5_958	995614	995829	+	NA	-	-	-	-	NA	NA	NA	NA
OXR-9	Chr	cluster_001_consensus_polypolish_959	5_959	995882	997531	+	0.989528	FAD binding domain	MA20_22130	FAD_binding_2	K07077	NA	NA	NA	NA
OXR-9	Chr	cluster_001_consensus_polypolish_960	5_960	997722	998426	-	NA	phosphorylase	deoD	PNP_UDP_1	K03784	map00230	Purine metabolism	Metabolism	Nucleotide metabolism
OXR-9	Chr	cluster_001_consensus_polypolish_960	5_960	997722	998426	-	NA	phosphorylase	deoD	PNP_UDP_1	K03784	map00760	Nicotinate and nicotinamide metabolism	Metabolism	Metabolism of cofactors and vitamins
OXR-9	Chr	cluster_001_consensus_polypolish_961	5_961	998626	998970	-	NA	DNA-binding protein, H-NS	-	Histone_HNS	K03746	NA	NA	NA	NA
OXR-9	Chr	cluster_001_consensus_polypolish_962	5_962	999054	1001021	-	0.989528	Methylmalonyl-CoA mutase	mutB	B12-binding,MM_CoA_mutase	K14447	map00630	Glyoxylate and dicarboxylate metabolism	Metabolism	Carbohydrate metabolism
OXR-9	Chr	cluster_001_consensus_polypolish_963	5_963	1001187	1002584	+	NA	Belongs to the GPAT DAPAT family	plsB	Acyltransferase	K00631	map00564	Glycerophospholipid metabolism	Metabolism	Lipid metabolism
OXR-9	Chr	cluster_001_consensus_polypolish_963	5_963	1001187	1002584	+	NA	Belongs to the GPAT DAPAT family	plsB	Acyltransferase	K00631	map00561	Glycerolipid metabolism	Metabolism	Lipid metabolism
OXR-9	Chr	cluster_001_consensus_polypolish_964	5_964	1002710	1003990	+	0.989528	COG0604 NADPH quinone reductase and related Zn-dependent oxidoreductases	ccrA	ADH_N,ADH_zinc_N	K00001	map00620	Pyruvate metabolism	Metabolism	Carbohydrate metabolism
OXR-9	Chr	cluster_001_consensus_polypolish_964	5_964	1002710	1003990	+	0.989528	COG0604 NADPH quinone reductase and related Zn-dependent oxidoreductases	ccrA	ADH_N,ADH_zinc_N	K00001	map00626	Naphthalene degradation	Metabolism	Xenobiotics biodegradation and metabolism
OXR-9	Chr	cluster_001_consensus_polypolish_964	5_964	1002710	1003990	+	0.989528	COG0604 NADPH quinone reductase and related Zn-dependent oxidoreductases	ccrA	ADH_N,ADH_zinc_N	K00001	map00980	Metabolism of xenobiotics by cytochrome P450	Metabolism	Xenobiotics biodegradation and metabolism
OXR-9	Chr	cluster_001_consensus_polypolish_964	5_964	1002710	1003990	+	0.989528	COG0604 NADPH quinone reductase and related Zn-dependent oxidoreductases	ccrA	ADH_N,ADH_zinc_N	K14446	map00630	Glyoxylate and dicarboxylate metabolism	Metabolism	Carbohydrate metabolism
OXR-9	Chr	cluster_001_consensus_polypolish_964	5_964	1002710	1003990	+	0.989528	COG0604 NADPH quinone reductase and related Zn-dependent oxidoreductases	ccrA	ADH_N,ADH_zinc_N	K00001	map00982	Drug metabolism - cytochrome P450	Metabolism	Xenobiotics biodegradation and metabolism
OXR-9	Chr	cluster_001_consensus_polypolish_964	5_964	1002710	1003990	+	0.989528	COG0604 NADPH quinone reductase and related Zn-dependent oxidoreductases	ccrA	ADH_N,ADH_zinc_N	K00001	map00350	Tyrosine metabolism	Metabolism	Amino acid metabolism
OXR-9	Chr	cluster_001_consensus_polypolish_964	5_964	1002710	1003990	+	0.989528	COG0604 NADPH quinone reductase and related Zn-dependent oxidoreductases	ccrA	ADH_N,ADH_zinc_N	K00001	map00830	Retinol metabolism	Metabolism	Metabolism of cofactors and vitamins
OXR-9	Chr	cluster_001_consensus_polypolish_964	5_964	1002710	1003990	+	0.989528	COG0604 NADPH quinone reductase and related Zn-dependent oxidoreductases	ccrA	ADH_N,ADH_zinc_N	K00001	map00625	Chloroalkane and chloroalkene degradation	Metabolism	Xenobiotics biodegradation and metabolism
OXR-9	Chr	cluster_001_consensus_polypolish_964	5_964	1002710	1003990	+	0.989528	COG0604 NADPH quinone reductase and related Zn-dependent oxidoreductases	ccrA	ADH_N,ADH_zinc_N	K00001	map00010	Glycolysis / Gluconeogenesis	Metabolism	Carbohydrate metabolism
OXR-9	Chr	cluster_001_consensus_polypolish_964	5_964	1002710	1003990	+	0.989528	COG0604 NADPH quinone reductase and related Zn-dependent oxidoreductases	ccrA	ADH_N,ADH_zinc_N	K00001	map00071	Fatty acid degradation	Metabolism	Lipid metabolism
OXR-9	Chr	cluster_001_consensus_polypolish_965	5_965	1004336	1005055	+	NA	Transcriptional regulator	-	Autoind_bind,GerE	K18098	map02024	Quorum sensing	Cellular Processes	Cellular community - prokaryotes
OXR-9	Chr	cluster_001_consensus_polypolish_965	5_965	1004336	1005055	+	NA	Transcriptional regulator	-	Autoind_bind,GerE	K20252	map02024	Quorum sensing	Cellular Processes	Cellular community - prokaryotes
OXR-9	Chr	cluster_001_consensus_polypolish_965	5_965	1004336	1005055	+	NA	Transcriptional regulator	-	Autoind_bind,GerE	K19733	map02024	Quorum sensing	Cellular Processes	Cellular community - prokaryotes
OXR-9	Chr	cluster_001_consensus_polypolish_965	5_965	1004336	1005055	+	NA	Transcriptional regulator	-	Autoind_bind,GerE	K15852	map02024	Quorum sensing	Cellular Processes	Cellular community - prokaryotes
OXR-9	Chr	cluster_001_consensus_polypolish_965	5_965	1004336	1005055	+	NA	Transcriptional regulator	-	Autoind_bind,GerE	K19734	map02024	Quorum sensing	Cellular Processes	Cellular community - prokaryotes
OXR-9	Chr	cluster_001_consensus_polypolish_966	5_966	1005136	1006674	+	0.989528	COG0507 ATP-dependent exoDNAse (exonuclease V) alpha subunit - helicase superfamily I member	recD2	AAA_30,UvrD_C_2	K01144	NA	NA	NA	NA
OXR-9	Chr	cluster_001_consensus_polypolish_967	5_967	1006671	1007438	-	NA	transmembrane protein (Alph_Pro_TM)	MA20_19830	Alph_Pro_TM	-	NA	NA	NA	NA
OXR-9	Chr	cluster_001_consensus_polypolish_968	5_968	1007435	1008349	-	NA	membrane transporter protein	MA20_19835	TauE	K07090	NA	NA	NA	NA
OXR-9	Chr	cluster_001_consensus_polypolish_969	5_969	1008464	1009432	-	NA	Belongs to the binding-protein-dependent transport system permease family	araH	BPD_transp_2	K02057	NA	NA	NA	NA
OXR-9	Chr	cluster_001_consensus_polypolish_970	5_970	1009468	1010604	-	NA	Belongs to the binding-protein-dependent transport system permease family	-	BPD_transp_2	K02057	NA	NA	NA	NA
OXR-9	Chr	cluster_001_consensus_polypolish_971	5_971	1010606	1012207	-	NA	ABC transporter	-	ABC_tran	K02056	NA	NA	NA	NA
OXR-9	Chr	cluster_001_consensus_polypolish_972	5_972	1012344	1013345	-	0.989528	ABC-type transport system, periplasmic component surface lipoprotein	tmpC	Bmp	K07335	map02010	ABC transporters	Environmental Information Processing	Membrane transport
OXR-9	Chr	cluster_001_consensus_polypolish_973	5_973	1013453	1013908	-	0.989528	Ribosomal-protein-alanine acetyltransferase	rimI	Acetyltransf_1,Acetyltransf_10	K03789	NA	NA	NA	NA
OXR-9	Chr	cluster_001_consensus_polypolish_974	5_974	1013905	1014528	-	NA	COG1214 Inactive homolog of metal-dependent proteases	yeaZ	Peptidase_M22	K14742	NA	NA	NA	NA
OXR-9	Chr	cluster_001_consensus_polypolish_974	5_974	1013905	1014528	-	NA	COG1214 Inactive homolog of metal-dependent proteases	yeaZ	Peptidase_M22	K01409	NA	NA	NA	NA
OXR-9	Chr	cluster_001_consensus_polypolish_975	5_975	1014521	1015081	-	0.989528	COG0694 Thioredoxin-like proteins and domains	nifU	Nfu_N,NifU	-	NA	NA	NA	NA
OXR-9	Chr	cluster_001_consensus_polypolish_976	5_976	1015195	1015653	-	NA	Universal stress protein	MA20_23830	Usp	-	NA	NA	NA	NA
OXR-9	Chr	cluster_001_consensus_polypolish_977	5_977	1015751	1016629	-	NA	Branched-chain amino acid aminotransferase 4-amino-4-deoxychorismate lyase	-	Aminotran_4	K00826	map00270	Cysteine and methionine metabolism	Metabolism	Amino acid metabolism
OXR-9	Chr	cluster_001_consensus_polypolish_977	5_977	1015751	1016629	-	NA	Branched-chain amino acid aminotransferase 4-amino-4-deoxychorismate lyase	-	Aminotran_4	K00826	map00290	Valine, leucine and isoleucine biosynthesis	Metabolism	Amino acid metabolism
OXR-9	Chr	cluster_001_consensus_polypolish_977	5_977	1015751	1016629	-	NA	Branched-chain amino acid aminotransferase 4-amino-4-deoxychorismate lyase	-	Aminotran_4	K00826	map00770	Pantothenate and CoA biosynthesis	Metabolism	Metabolism of cofactors and vitamins
OXR-9	Chr	cluster_001_consensus_polypolish_977	5_977	1015751	1016629	-	NA	Branched-chain amino acid aminotransferase 4-amino-4-deoxychorismate lyase	-	Aminotran_4	K00826	map00966	Glucosinolate biosynthesis	Metabolism	Biosynthesis of other secondary metabolites
OXR-9	Chr	cluster_001_consensus_polypolish_977	5_977	1015751	1016629	-	NA	Branched-chain amino acid aminotransferase 4-amino-4-deoxychorismate lyase	-	Aminotran_4	K00826	map00280	Valine, leucine and isoleucine degradation	Metabolism	Amino acid metabolism
OXR-9	Chr	cluster_001_consensus_polypolish_978	5_978	1016640	1016870	-	NA	-	-	-	-	NA	NA	NA	NA
OXR-9	Chr	cluster_001_consensus_polypolish_979	5_979	1017132	1017857	+	NA	Peptidase M48	-	Peptidase_M48	-	NA	NA	NA	NA
OXR-9	Chr	cluster_001_consensus_polypolish_980	5_980	1017862	1018218	+	NA	Uncharacterized protein family UPF0029	-	UPF0029	-	NA	NA	NA	NA
OXR-9	Chr	cluster_001_consensus_polypolish_981	5_981	1018215	1018835	-	0.989528	membrane protein, hemolysin III homolog	-	HlyIII	K11068	NA	NA	NA	NA
OXR-9	Chr	cluster_001_consensus_polypolish_982	5_982	1018905	1019288	-	0.989528	-	-	-	-	NA	NA	NA	NA
OXR-9	Chr	cluster_001_consensus_polypolish_983	5_983	1019427	1020317	-	NA	Transcriptional regulator	-	HTH_1,LysR_substrate	-	NA	NA	NA	NA
OXR-9	Chr	cluster_001_consensus_polypolish_984	5_984	1020413	1020907	+	NA	COG0346 Lactoylglutathione lyase and related lyases	-	Glyoxalase	-	NA	NA	NA	NA
OXR-9	Chr	cluster_001_consensus_polypolish_985	5_985	1020924	1022297	-	0.989528	Catalyzes the methylthiolation of an aspartic acid residue of ribosomal protein S12	rimO	Radical_SAM,TRAM,UPF0004	K14441	NA	NA	NA	NA
OXR-9	Chr	cluster_001_consensus_polypolish_986	5_986	1022360	1024297	+	NA	protein involved in outer membrane biogenesis	-	AsmA,AsmA_2	K07289	NA	NA	NA	NA
OXR-9	Chr	cluster_001_consensus_polypolish_987	5_987	1024396	1025628	+	0.989528	The beta subunit is responsible for the synthesis of L- tryptophan from indole and L-serine	trpB	PALP	K01696	map00260	Glycine, serine and threonine metabolism	Metabolism	Amino acid metabolism
OXR-9	Chr	cluster_001_consensus_polypolish_987	5_987	1024396	1025628	+	0.989528	The beta subunit is responsible for the synthesis of L- tryptophan from indole and L-serine	trpB	PALP	K01696	map00400	Phenylalanine, tyrosine and tryptophan biosynthesis	Metabolism	Amino acid metabolism
OXR-9	Chr		5_988	1026063	1026311	+	NA	NA	NA	NA	-	NA	NA	NA	NA
OXR-9	Chr		5_989	1026363	1026629	+	0.989528	NA	NA	NA	-	NA	NA	NA	NA
OXR-9	Chr		5_990	1026669	1026935	+	0.989528	NA	NA	NA	-	NA	NA	NA	NA
OXR-9	Chr	cluster_001_consensus_polypolish_991	5_991	1027138	1027671	+	0.989528	COG2771 DNA-binding HTH domain-containing proteins	-	GerE	-	NA	NA	NA	NA
OXR-9	Chr	cluster_001_consensus_polypolish_992	5_992	1027687	1028265	-	0.989528	Domain of unknown function (DUF4893)	-	DUF4893	-	NA	NA	NA	NA
OXR-9	Chr	cluster_001_consensus_polypolish_993	5_993	1028268	1028651	-	NA	Protein conserved in bacteria	-	DUF2237	K09966	NA	NA	NA	NA
OXR-9	Chr	cluster_001_consensus_polypolish_994	5_994	1028667	1029842	-	NA	COG1680 Beta-lactamase class C and other penicillin binding proteins	nylB	Beta-lactamase	-	NA	NA	NA	NA
OXR-9	Chr	cluster_001_consensus_polypolish_995	5_995	1029945	1030643	-	NA	The natural substrate for this enzyme may be peptidyl- tRNAs which drop off the ribosome during protein synthesis	pth	Pept_tRNA_hydro	K01056	NA	NA	NA	NA
OXR-9	Chr	cluster_001_consensus_polypolish_996	5_996	1030819	1031472	-	0.989528	This is one of the proteins that binds to the 5S RNA in the ribosome where it forms part of the central protuberance	ctc	Ribosomal_L25p,Ribosomal_TL5_C	K02897	map03010	Ribosome	Genetic Information Processing	Translation
OXR-9	Chr	cluster_001_consensus_polypolish_997	5_997	1031586	1032206	-	NA	-	-	-	-	NA	NA	NA	NA
OXR-9	Chr	cluster_001_consensus_polypolish_998	5_998	1032200	1033390	-	0.989528	COG1304 L-lactate dehydrogenase (FMN-dependent) and related alpha-hydroxy acid dehydrogenases	lldD	FMN_dh	K00101	map00620	Pyruvate metabolism	Metabolism	Carbohydrate metabolism
OXR-9	Chr	cluster_001_consensus_polypolish_999	5_999	1033530	1034321	-	0.989528	The alpha subunit is responsible for the aldol cleavage of indoleglycerol phosphate to indole and glyceraldehyde 3- phosphate	trpA	Trp_syntA	K01695	map00260	Glycine, serine and threonine metabolism	Metabolism	Amino acid metabolism
OXR-9	Chr	cluster_001_consensus_polypolish_999	5_999	1033530	1034321	-	0.989528	The alpha subunit is responsible for the aldol cleavage of indoleglycerol phosphate to indole and glyceraldehyde 3- phosphate	trpA	Trp_syntA	K01695	map00400	Phenylalanine, tyrosine and tryptophan biosynthesis	Metabolism	Amino acid metabolism
OXR-9	Chr	cluster_001_consensus_polypolish_1000	5_1000	1034478	1034669	+	NA	-	-	-	-	NA	NA	NA	NA
OXR-9	Chr	cluster_001_consensus_polypolish_1001	5_1001	1034729	1035826	+	0.989528	ATPase that binds to both the 70S ribosome and the 50S ribosomal subunit in a nucleotide-independent manner	ychF	MMR_HSR1,YchF-GTPase_C	K06942	NA	NA	NA	NA
OXR-9	Chr	cluster_001_consensus_polypolish_1002	5_1002	1035915	1036217	-	0.989528	-	-	-	-	NA	NA	NA	NA
OXR-9	Chr		5_1003	1036965	1037186	+	NA	NA	NA	NA	-	NA	NA	NA	NA
OXR-9	Chr	cluster_001_consensus_polypolish_1004	5_1004	1037330	1038916	+	0.989528	gamma-glutamyltransferase	ggt1	G_glu_transpept	K00681	map00480	Glutathione metabolism	Metabolism	Metabolism of other amino acids
OXR-9	Chr	cluster_001_consensus_polypolish_1004	5_1004	1037330	1038916	+	0.989528	gamma-glutamyltransferase	ggt1	G_glu_transpept	K00681	map00430	Taurine and hypotaurine metabolism	Metabolism	Metabolism of other amino acids
OXR-9	Chr	cluster_001_consensus_polypolish_1004	5_1004	1037330	1038916	+	0.989528	gamma-glutamyltransferase	ggt1	G_glu_transpept	K00681	map00460	Cyanoamino acid metabolism	Metabolism	Metabolism of other amino acids
OXR-9	Chr	cluster_001_consensus_polypolish_1005	5_1005	1038977	1039366	-	NA	PFAM DoxX family protein	-	DoxX	K15977	NA	NA	NA	NA
OXR-9	Chr		5_1006	1039873	1040082	+	NA	NA	NA	NA	-	NA	NA	NA	NA
OXR-9	Chr	cluster_001_consensus_polypolish_1007	5_1007	1040173	1041702	+	NA	Integrase core domain	-	rve	-	NA	NA	NA	NA
OXR-9	Chr	cluster_001_consensus_polypolish_1008	5_1008	1041692	1042483	+	NA	IstB-like ATP binding protein	-	IstB_IS21	-	NA	NA	NA	NA
OXR-9	Chr	cluster_001_consensus_polypolish_1009	5_1009	1042559	1043407	+	NA	Belongs to the AAA ATPase family	-	AAA,Peptidase_M41	-	NA	NA	NA	NA
OXR-9	Chr	cluster_001_consensus_polypolish_1010	5_1010	1043771	1044523	-	0.989528	ATPases associated with a variety of cellular activities	ceuD	ABC_tran	K02013	NA	NA	NA	NA
OXR-9	Chr	cluster_001_consensus_polypolish_1011	5_1011	1044520	1045464	-	NA	FecCD transport family	fatC	FecCD	K02015	NA	NA	NA	NA
OXR-9	Chr	cluster_001_consensus_polypolish_1012	5_1012	1045454	1046401	-	NA	FecCD transport family	fatD	FecCD	K02015	NA	NA	NA	NA
OXR-9	Chr	cluster_001_consensus_polypolish_1013	5_1013	1046406	1047296	-	NA	Periplasmic binding protein	fatB	Peripla_BP_2	K02016	NA	NA	NA	NA
OXR-9	Chr	cluster_001_consensus_polypolish_1014	5_1014	1047401	1047688	+	NA	Uncharacterized protein conserved in bacteria (DUF2218)	-	DUF2218	K09956	NA	NA	NA	NA
OXR-9	Chr	cluster_001_consensus_polypolish_1015	5_1015	1047773	1049752	-	NA	TonB dependent receptor	-	Plug,TonB_dep_Rec	K16087	NA	NA	NA	NA
OXR-9	Chr	cluster_001_consensus_polypolish_1016	5_1016	1050191	1051252	+	0.989528	COG0687 Spermidine putrescine-binding periplasmic protein	-	SBP_bac_8	K11069	map02010	ABC transporters	Environmental Information Processing	Membrane transport
OXR-9	Chr	cluster_001_consensus_polypolish_1017	5_1017	1051314	1052399	+	NA	Part of the ABC transporter complex PotABCD involved in spermidine putrescine import. Responsible for energy coupling to the transport system	-	ABC_tran,TOBE_2	K11072	map02010	ABC transporters	Environmental Information Processing	Membrane transport
OXR-9	Chr	cluster_001_consensus_polypolish_1018	5_1018	1052399	1053256	+	NA	COG1176 ABC-type spermidine putrescine transport system permease component I	-	BPD_transp_1	K11071	map02010	ABC transporters	Environmental Information Processing	Membrane transport
OXR-9	Chr	cluster_001_consensus_polypolish_1019	5_1019	1053261	1054112	+	NA	COG1177 ABC-type spermidine putrescine transport system, permease component II	-	BPD_transp_1	K11070	map02010	ABC transporters	Environmental Information Processing	Membrane transport
OXR-9	Chr	cluster_001_consensus_polypolish_1020	5_1020	1054154	1054720	-	NA	Replication protein	-	Gamma_PGA_hydro	-	NA	NA	NA	NA
OXR-9	Chr	cluster_001_consensus_polypolish_1021	5_1021	1054743	1055678	-	NA	glutamine amidotransferase	-	GATase_4	-	NA	NA	NA	NA
OXR-9	Chr	cluster_001_consensus_polypolish_1022	5_1022	1055843	1056130	-	NA	Bacterial SH3 domain	-	SH3_3	-	NA	NA	NA	NA
OXR-9	Chr	cluster_001_consensus_polypolish_1023	5_1023	1056191	1058605	-	0.989528	Histidine kinase	-	CHASE3,HATPase_c,HisKA,PAS_7,PAS_9,Response_reg	-	NA	NA	NA	NA
OXR-9	Chr	cluster_001_consensus_polypolish_1024	5_1024	1058798	1059970	-	NA	Phosphonate metabolism	phnM	Amidohydro_1,Amidohydro_3	K06162	map00440	Phosphonate and phosphinate metabolism	Metabolism	Metabolism of other amino acids
OXR-9	Chr	cluster_001_consensus_polypolish_1025	5_1025	1059994	1060671	+	0.989528	Phosphonate metabolism protein	-	DUF1045	-	NA	NA	NA	NA
OXR-9	Chr	cluster_001_consensus_polypolish_1026	5_1026	1060647	1061195	-	NA	Catalyzes the phosphorylation of ribose 1,5-bisphosphate to 5-phospho-D-ribosyl alpha-1-diphosphate (PRPP)	phnN	AAA_18,Guanylate_kin	K05774	map00030	Pentose phosphate pathway	Metabolism	Carbohydrate metabolism
OXR-9	Chr	cluster_001_consensus_polypolish_1027	5_1027	1061192	1061875	-	NA	phosphonate C-P lyase system protein PhnL	phnL	ABC_tran	K05780	map00440	Phosphonate and phosphinate metabolism	Metabolism	Metabolism of other amino acids
OXR-9	Chr	cluster_001_consensus_polypolish_1028	5_1028	1061928	1062698	-	0.989528	phosphonate C-P lyase system protein PhnK	phnK	ABC_tran,oligo_HPY	K05781	NA	NA	NA	NA
OXR-9	Chr	cluster_001_consensus_polypolish_1029	5_1029	1062695	1063615	-	0.989528	Catalyzes the breakage of the C-P bond in alpha-D-ribose 1-methylphosphonate 5-phosphate (PRPn) forming alpha-D-ribose	phnJ	PhnJ	K06163	map00440	Phosphonate and phosphinate metabolism	Metabolism	Metabolism of other amino acids
OXR-9	Chr	cluster_001_consensus_polypolish_1030	5_1030	1063612	1064715	-	NA	enzyme of phosphonate metabolism	phnI	PhnI	K06164	map00440	Phosphonate and phosphinate metabolism	Metabolism	Metabolism of other amino acids
OXR-9	Chr	cluster_001_consensus_polypolish_1031	5_1031	1064715	1065275	-	NA	Phosphonate metabolism	phnH	PhnH	K06165	map00440	Phosphonate and phosphinate metabolism	Metabolism	Metabolism of other amino acids
OXR-9	Chr	cluster_001_consensus_polypolish_1032	5_1032	1065275	1065733	-	NA	Phosphonate metabolism	phnG	PhnG	K06166	map00440	Phosphonate and phosphinate metabolism	Metabolism	Metabolism of other amino acids
OXR-9	Chr	cluster_001_consensus_polypolish_1033	5_1033	1065835	1066548	+	NA	transcriptional regulator	phnF	GntR,UTRA	K02043	NA	NA	NA	NA
OXR-9	Chr	cluster_001_consensus_polypolish_1034	5_1034	1066545	1067159	-	NA	COG0110 Acetyltransferase (isoleucine patch superfamily)	-	Hexapep	K00638	NA	NA	NA	NA
OXR-9	Chr	cluster_001_consensus_polypolish_1035	5_1035	1067159	1068463	-	NA	Phosphonate ABC transporter	phoT	BPD_transp_1	K02042	map02010	ABC transporters	Environmental Information Processing	Membrane transport
OXR-9	Chr	cluster_001_consensus_polypolish_1036	5_1036	1068460	1069338	-	NA	Phosphonate ABC transporter	phoE	BPD_transp_1	K02042	map02010	ABC transporters	Environmental Information Processing	Membrane transport
OXR-9	Chr	cluster_001_consensus_polypolish_1037	5_1037	1069412	1070320	-	0.989528	Phosphonate ABC transporter	phnD	Phosphonate-bd	K02044	map02010	ABC transporters	Environmental Information Processing	Membrane transport
OXR-9	Chr	cluster_001_consensus_polypolish_1038	5_1038	1070366	1071160	-	NA	Part of the ABC transporter complex PhnCDE involved in phosphonates import. Responsible for energy coupling to the transport system	phnC	ABC_tran	K02041	map02010	ABC transporters	Environmental Information Processing	Membrane transport
OXR-9	Chr		5_1039	1071307	1071498	+	NA	NA	NA	NA	-	NA	NA	NA	NA
OXR-9	Chr	cluster_001_consensus_polypolish_1040	5_1040	1071592	1071846	+	NA	-	-	-	-	NA	NA	NA	NA
OXR-9	Chr	cluster_001_consensus_polypolish_1041	5_1041	1071843	1072604	+	NA	Iron-regulated protein	-	Cofac_haem_bdg	-	NA	NA	NA	NA
OXR-9	Chr	cluster_001_consensus_polypolish_1042	5_1042	1072616	1072933	+	NA	Antibiotic biosynthesis monooxygenase	-	ABM	-	NA	NA	NA	NA
OXR-9	Chr		5_1043	1073094	1073270	+	NA	NA	NA	NA	-	NA	NA	NA	NA
OXR-9	Chr	cluster_001_consensus_polypolish_1044	5_1044	1073267	1073440	+	0.989528	Hemin uptake protein	MA20_03590	hemP	-	NA	NA	NA	NA
OXR-9	Chr	cluster_001_consensus_polypolish_1045	5_1045	1073537	1073965	+	NA	membrane	yqaA	SNARE_assoc	-	NA	NA	NA	NA
OXR-9	Chr	cluster_001_consensus_polypolish_1046	5_1046	1073969	1074490	-	NA	Cell Wall	sleB	Hydrolase_2	-	NA	NA	NA	NA
OXR-9	Chr	cluster_001_consensus_polypolish_1047	5_1047	1074672	1075361	+	NA	GntR family	hutC	GntR,UTRA	K05836	NA	NA	NA	NA
OXR-9	Chr	cluster_001_consensus_polypolish_1048	5_1048	1075399	1077066	-	0.989528	Catalyzes the conversion of urocanate to 4-imidazolone- 5-propionate	hutU	Urocanase,Urocanase_C,Urocanase_N	K01712	map00340	Histidine metabolism	Metabolism	Amino acid metabolism
OXR-9	Chr	cluster_001_consensus_polypolish_1049	5_1049	1077063	1077863	-	NA	N-formylglutamate amidohydrolase	hutG	FGase	K01479	map00340	Histidine metabolism	Metabolism	Amino acid metabolism
OXR-9	Chr	cluster_001_consensus_polypolish_1050	5_1050	1077860	1079398	-	NA	Histidine ammonia-lyase	hutH	Lyase_aromatic	K01745	map00340	Histidine metabolism	Metabolism	Amino acid metabolism
OXR-9	Chr	cluster_001_consensus_polypolish_1051	5_1051	1079395	1080603	-	NA	Imidazolone-5-propionate hydrolase	hutI	Amidohydro_1,Amidohydro_3	K01468	map00340	Histidine metabolism	Metabolism	Amino acid metabolism
OXR-9	Chr	cluster_001_consensus_polypolish_1052	5_1052	1080689	1082047	+	0.989528	deiminase	hutF	Amidohydro_1	K05603	map00340	Histidine metabolism	Metabolism	Amino acid metabolism
OXR-9	Chr		5_1053	1082157	1082375	+	NA	NA	NA	NA	-	NA	NA	NA	NA
OXR-9	Chr	cluster_001_consensus_polypolish_1054	5_1054	1082496	1083485	+	0.989528	Belongs to the bacterial glucokinase family	glk	Glucokinase	K00845	map00500	Starch and sucrose metabolism	Metabolism	Carbohydrate metabolism
OXR-9	Chr	cluster_001_consensus_polypolish_1054	5_1054	1082496	1083485	+	0.989528	Belongs to the bacterial glucokinase family	glk	Glucokinase	K00845	map00052	Galactose metabolism	Metabolism	Carbohydrate metabolism
OXR-9	Chr	cluster_001_consensus_polypolish_1054	5_1054	1082496	1083485	+	0.989528	Belongs to the bacterial glucokinase family	glk	Glucokinase	K00845	map00521	Streptomycin biosynthesis	Metabolism	Biosynthesis of other secondary metabolites
OXR-9	Chr	cluster_001_consensus_polypolish_1054	5_1054	1082496	1083485	+	0.989528	Belongs to the bacterial glucokinase family	glk	Glucokinase	K00845	map00010	Glycolysis / Gluconeogenesis	Metabolism	Carbohydrate metabolism
OXR-9	Chr	cluster_001_consensus_polypolish_1054	5_1054	1082496	1083485	+	0.989528	Belongs to the bacterial glucokinase family	glk	Glucokinase	K00845	map00524	Neomycin, kanamycin and gentamicin biosynthesis	Metabolism	Biosynthesis of other secondary metabolites
OXR-9	Chr	cluster_001_consensus_polypolish_1054	5_1054	1082496	1083485	+	0.989528	Belongs to the bacterial glucokinase family	glk	Glucokinase	K00845	map00520	Amino sugar and nucleotide sugar metabolism	Metabolism	Carbohydrate metabolism
OXR-9	Chr	cluster_001_consensus_polypolish_1055	5_1055	1083533	1084804	+	NA	Hydroxypyruvate reductase	ttuD	DUF4147,MOFRL	K11529	map00030	Pentose phosphate pathway	Metabolism	Carbohydrate metabolism
OXR-9	Chr	cluster_001_consensus_polypolish_1055	5_1055	1083533	1084804	+	NA	Hydroxypyruvate reductase	ttuD	DUF4147,MOFRL	K11529	map00630	Glyoxylate and dicarboxylate metabolism	Metabolism	Carbohydrate metabolism
OXR-9	Chr	cluster_001_consensus_polypolish_1055	5_1055	1083533	1084804	+	NA	Hydroxypyruvate reductase	ttuD	DUF4147,MOFRL	K11529	map00561	Glycerolipid metabolism	Metabolism	Lipid metabolism
OXR-9	Chr	cluster_001_consensus_polypolish_1055	5_1055	1083533	1084804	+	NA	Hydroxypyruvate reductase	ttuD	DUF4147,MOFRL	K11529	map00680	Methane metabolism	Metabolism	Energy metabolism
OXR-9	Chr	cluster_001_consensus_polypolish_1055	5_1055	1083533	1084804	+	NA	Hydroxypyruvate reductase	ttuD	DUF4147,MOFRL	K11529	map00260	Glycine, serine and threonine metabolism	Metabolism	Amino acid metabolism
OXR-9	Chr	cluster_001_consensus_polypolish_1056	5_1056	1084828	1085916	-	NA	COG1062 Zn-dependent alcohol dehydrogenases, class III	-	ADH_N,ADH_zinc_N	K00153	NA	NA	NA	NA
OXR-9	Chr	cluster_001_consensus_polypolish_1057	5_1057	1085989	1087209	-	NA	Major facilitator Superfamily	tetA	MFS_1,Sugar_tr	K08151	NA	NA	NA	NA
OXR-9	Chr	cluster_001_consensus_polypolish_1058	5_1058	1087330	1088133	-	NA	hydrolases or acyltransferases (alpha beta hydrolase superfamily)	pcaD	Abhydrolase_1,Abhydrolase_6	K01055	map00362	Benzoate degradation	Metabolism	Xenobiotics biodegradation and metabolism
OXR-9	Chr	cluster_001_consensus_polypolish_1059	5_1059	1088305	1089276	-	NA	Pyridoxal-phosphate dependent enzyme	tdcB	PALP	K01754	map00260	Glycine, serine and threonine metabolism	Metabolism	Amino acid metabolism
OXR-9	Chr	cluster_001_consensus_polypolish_1059	5_1059	1088305	1089276	-	NA	Pyridoxal-phosphate dependent enzyme	tdcB	PALP	K01754	map00290	Valine, leucine and isoleucine biosynthesis	Metabolism	Amino acid metabolism
OXR-9	Chr	cluster_001_consensus_polypolish_1060	5_1060	1089273	1090094	-	NA	hydrolases or acyltransferases (alpha beta hydrolase superfamily)	-	Abhydrolase_1,Abhydrolase_6	-	NA	NA	NA	NA
OXR-9	Chr	cluster_001_consensus_polypolish_1061	5_1061	1090094	1090780	-	NA	haloacid dehalogenase, type II	dehII	HAD_2,Hydrolase	K01560	map00361	Chlorocyclohexane and chlorobenzene degradation	Metabolism	Xenobiotics biodegradation and metabolism
OXR-9	Chr	cluster_001_consensus_polypolish_1061	5_1061	1090094	1090780	-	NA	haloacid dehalogenase, type II	dehII	HAD_2,Hydrolase	K01560	map00625	Chloroalkane and chloroalkene degradation	Metabolism	Xenobiotics biodegradation and metabolism
OXR-9	Chr	cluster_001_consensus_polypolish_1062	5_1062	1090976	1091413	+	0.989528	Peptidyl-prolyl cis-trans	slyD	FKBP_C	K01802	NA	NA	NA	NA
OXR-9	Chr	cluster_001_consensus_polypolish_1063	5_1063	1091514	1092629	+	0.989528	N6-adenine-specific DNA methylase	rlmL	THUMP,UPF0020	K07444	NA	NA	NA	NA
OXR-9	Chr	cluster_001_consensus_polypolish_1063	5_1063	1091514	1092629	+	0.989528	N6-adenine-specific DNA methylase	rlmL	THUMP,UPF0020	K12297	NA	NA	NA	NA
OXR-9	Chr	cluster_001_consensus_polypolish_1064	5_1064	1092814	1093605	-	0.989528	Enoyl- acyl-carrier-protein reductase NADH	fabI	adh_short_C2	K00208	map00333	Prodigiosin biosynthesis	Metabolism	Biosynthesis of other secondary metabolites
OXR-9	Chr	cluster_001_consensus_polypolish_1064	5_1064	1092814	1093605	-	0.989528	Enoyl- acyl-carrier-protein reductase NADH	fabI	adh_short_C2	K00208	map00780	Biotin metabolism	Metabolism	Metabolism of cofactors and vitamins
OXR-9	Chr	cluster_001_consensus_polypolish_1064	5_1064	1092814	1093605	-	0.989528	Enoyl- acyl-carrier-protein reductase NADH	fabI	adh_short_C2	K00208	map00061	Fatty acid biosynthesis	Metabolism	Lipid metabolism
OXR-9	Chr	cluster_001_consensus_polypolish_1065	5_1065	1093615	1094844	-	0.989528	Belongs to the beta-ketoacyl-ACP synthases family	fabB	Ketoacyl-synt_C,ketoacyl-synt	K00647	map00780	Biotin metabolism	Metabolism	Metabolism of cofactors and vitamins
OXR-9	Chr	cluster_001_consensus_polypolish_1065	5_1065	1093615	1094844	-	0.989528	Belongs to the beta-ketoacyl-ACP synthases family	fabB	Ketoacyl-synt_C,ketoacyl-synt	K00647	map00061	Fatty acid biosynthesis	Metabolism	Lipid metabolism
OXR-9	Chr	cluster_001_consensus_polypolish_1066	5_1066	1095008	1096387	+	NA	belongs to the aldehyde dehydrogenase family	-	Aldedh	K00135	map00650	Butanoate metabolism	Metabolism	Carbohydrate metabolism
OXR-9	Chr	cluster_001_consensus_polypolish_1066	5_1066	1095008	1096387	+	NA	belongs to the aldehyde dehydrogenase family	-	Aldedh	K00135	map00310	Lysine degradation	Metabolism	Amino acid metabolism
OXR-9	Chr	cluster_001_consensus_polypolish_1066	5_1066	1095008	1096387	+	NA	belongs to the aldehyde dehydrogenase family	-	Aldedh	K00135	map00760	Nicotinate and nicotinamide metabolism	Metabolism	Metabolism of cofactors and vitamins
OXR-9	Chr	cluster_001_consensus_polypolish_1066	5_1066	1095008	1096387	+	NA	belongs to the aldehyde dehydrogenase family	-	Aldedh	K00135	map00250	Alanine, aspartate and glutamate metabolism	Metabolism	Amino acid metabolism
OXR-9	Chr	cluster_001_consensus_polypolish_1066	5_1066	1095008	1096387	+	NA	belongs to the aldehyde dehydrogenase family	-	Aldedh	K00135	map00350	Tyrosine metabolism	Metabolism	Amino acid metabolism
OXR-9	Chr	cluster_001_consensus_polypolish_1067	5_1067	1096411	1097055	+	0.989528	Nucleoside-diphosphate-sugar epimerases	-	NAD_binding_10	-	NA	NA	NA	NA
OXR-9	Chr	cluster_001_consensus_polypolish_1068	5_1068	1097116	1097625	-	0.989528	Necessary for the introduction of cis unsaturation into fatty acids. Catalyzes the dehydration of (3R)-3-hydroxydecanoyl- ACP to E-(2)-decenoyl-ACP and then its isomerization to Z-(3)- decenoyl-ACP. Can catalyze the dehydratase reaction for beta- hydroxyacyl-ACPs with saturated chain lengths up to 16 0, being most active on intermediate chain length	fabA	FabA	K01716	map00061	Fatty acid biosynthesis	Metabolism	Lipid metabolism
OXR-9	Chr	cluster_001_consensus_polypolish_1069	5_1069	1097738	1098208	+	NA	Belongs to the Fur family	fur	FUR	K09826	NA	NA	NA	NA
OXR-9	Chr	cluster_001_consensus_polypolish_1070	5_1070	1098240	1098857	-	NA	phosphatidylethanolamine N-methyltransferase	pmtA	Methyltransf_11	K00570	map00564	Glycerophospholipid metabolism	Metabolism	Lipid metabolism
OXR-9	Chr	cluster_001_consensus_polypolish_1071	5_1071	1098859	1099638	-	NA	Belongs to the CDP-alcohol phosphatidyltransferase class-I family	pssA	CDP-OH_P_tran_2,CDP-OH_P_transf	K17103	map00564	Glycerophospholipid metabolism	Metabolism	Lipid metabolism
OXR-9	Chr	cluster_001_consensus_polypolish_1071	5_1071	1098859	1099638	-	NA	Belongs to the CDP-alcohol phosphatidyltransferase class-I family	pssA	CDP-OH_P_tran_2,CDP-OH_P_transf	K17103	map00260	Glycine, serine and threonine metabolism	Metabolism	Amino acid metabolism
OXR-9	Chr	cluster_001_consensus_polypolish_1072	5_1072	1099649	1100341	-	NA	Catalyzes the formation of phosphatidylethanolamine (PtdEtn) from phosphatidylserine (PtdSer)	psd	PS_Dcarbxylase	K01613	map00564	Glycerophospholipid metabolism	Metabolism	Lipid metabolism
OXR-9	Chr	cluster_001_consensus_polypolish_1073	5_1073	1100675	1101595	-	NA	-	-	-	-	NA	NA	NA	NA
OXR-9	Chr	cluster_001_consensus_polypolish_1074	5_1074	1101667	1102971	+	0.989528	Catalyzes the methylthiolation of N6- (dimethylallyl)adenosine (i(6)A), leading to the formation of 2- methylthio-N6-(dimethylallyl)adenosine (ms(2)i(6)A) at position 37 in tRNAs that read codons beginning with uridine	miaB	Radical_SAM,TRAM,UPF0004	K06168	NA	NA	NA	NA
OXR-9	Chr	cluster_001_consensus_polypolish_1075	5_1075	1103027	1103371	-	NA	-	-	-	-	NA	NA	NA	NA
OXR-9	Chr	cluster_001_consensus_polypolish_1076	5_1076	1103795	1104370	+	0.989528	COG2885 outer membrane protein and related peptidoglycan-associated (lipo)proteins	-	OmpA	-	NA	NA	NA	NA
OXR-9	Chr	cluster_001_consensus_polypolish_1077	5_1077	1104405	1104707	+	0.989528	-	-	-	-	NA	NA	NA	NA
OXR-9	Chr	cluster_001_consensus_polypolish_1078	5_1078	1104837	1105844	+	0.989528	Phosphate starvation-inducible protein PhoH	phoH	PhoH	K06217	NA	NA	NA	NA
OXR-9	Chr	cluster_001_consensus_polypolish_1079	5_1079	1105834	1106364	+	NA	Single strand-specific metallo-endoribonuclease involved in late-stage 70S ribosome quality control and in maturation of the 3' terminus of the 16S rRNA	ybeY	UPF0054	K07042	NA	NA	NA	NA
OXR-9	Chr	cluster_001_consensus_polypolish_1080	5_1080	1106476	1107294	+	0.989528	COG1253 Hemolysins and related proteins containing CBS domains	tlyC	CBS,CorC_HlyC	K06189	NA	NA	NA	NA
OXR-9	Chr	cluster_001_consensus_polypolish_1081	5_1081	1107291	1108790	+	NA	Transfers the fatty acyl group on membrane lipoproteins	lnt	CN_hydrolase	K03820	NA	NA	NA	NA
OXR-9	Chr	cluster_001_consensus_polypolish_1082	5_1082	1108875	1110056	+	0.989528	Catalyzes the formation of S-adenosylmethionine (AdoMet) from methionine and ATP. The overall synthetic reaction is composed of two sequential steps, AdoMet formation and the subsequent tripolyphosphate hydrolysis which occurs prior to release of AdoMet from the enzyme	metK	S-AdoMet_synt_C,S-AdoMet_synt_M,S-AdoMet_synt_N	K00789	map00270	Cysteine and methionine metabolism	Metabolism	Amino acid metabolism
OXR-9	Chr	cluster_001_consensus_polypolish_1082	5_1082	1108875	1110056	+	0.989528	Catalyzes the formation of S-adenosylmethionine (AdoMet) from methionine and ATP. The overall synthetic reaction is composed of two sequential steps, AdoMet formation and the subsequent tripolyphosphate hydrolysis which occurs prior to release of AdoMet from the enzyme	metK	S-AdoMet_synt_C,S-AdoMet_synt_M,S-AdoMet_synt_N	K00789	map00999	Biosynthesis of various plant secondary metabolites	Metabolism	Biosynthesis of other secondary metabolites
OXR-9	Chr	cluster_001_consensus_polypolish_1083	5_1083	1110103	1110729	-	NA	Belongs to the cytidylate kinase family. Type 1 subfamily	cmk	Cytidylate_kin	K00945	map00240	Pyrimidine metabolism	Metabolism	Nucleotide metabolism
OXR-9	Chr	cluster_001_consensus_polypolish_1084	5_1084	1110726	1111229	-	NA	-	-	-	-	NA	NA	NA	NA
OXR-9	Chr	cluster_001_consensus_polypolish_1085	5_1085	1111226	1112578	-	0.989528	Catalyzes the transfer of the enolpyruvyl moiety of phosphoenolpyruvate (PEP) to the 5-hydroxyl of shikimate-3- phosphate (S3P) to produce enolpyruvyl shikimate-3-phosphate and inorganic phosphate	aroA	EPSP_synthase	K00800	map00400	Phenylalanine, tyrosine and tryptophan biosynthesis	Metabolism	Amino acid metabolism
OXR-9	Chr	cluster_001_consensus_polypolish_1086	5_1086	1112685	1113386	-	NA	catalyzes the formation of N(7)-methylguanine at position 46 (m7G46) in tRNA	trmB	Methyltransf_4	K03439	NA	NA	NA	NA
OXR-9	Chr	cluster_001_consensus_polypolish_1087	5_1087	1113517	1114269	+	NA	COG0784 FOG CheY-like receiver	-	Response_reg	-	NA	NA	NA	NA
OXR-9	Chr	cluster_001_consensus_polypolish_1088	5_1088	1114685	1116361	+	0.989528	thus facilitating recognition of the initiation point. It is needed to translate mRNA with a short Shine-Dalgarno (SD) purine-rich sequence	rpsA	S1	K02945	map03010	Ribosome	Genetic Information Processing	Translation
OXR-9	Chr	cluster_001_consensus_polypolish_1089	5_1089	1116646	1116930	+	0.989528	This protein is one of the two subunits of integration host factor, a specific DNA-binding protein that functions in genetic recombination as well as in transcriptional and translational control	himD	Bac_DNA_binding	K05788	NA	NA	NA	NA
OXR-9	Chr	cluster_001_consensus_polypolish_1090	5_1090	1116930	1117280	+	0.989528	Lipopolysaccharide assembly protein A domain	-	LapA_dom	K08992	NA	NA	NA	NA
OXR-9	Chr	cluster_001_consensus_polypolish_1091	5_1091	1117290	1117937	+	0.989528	Belongs to the TrpF family	trpF	PRAI	K01817	map00400	Phenylalanine, tyrosine and tryptophan biosynthesis	Metabolism	Amino acid metabolism
OXR-9	Chr	cluster_001_consensus_polypolish_1092	5_1092	1118013	1119509	-	0.989528	Phosphoglucomutase phosphomannomutase alpha beta alpha domain I	algC	PGM_PMM_I,PGM_PMM_II,PGM_PMM_III,PGM_PMM_IV	K15778	map00010	Glycolysis / Gluconeogenesis	Metabolism	Carbohydrate metabolism
OXR-9	Chr	cluster_001_consensus_polypolish_1092	5_1092	1118013	1119509	-	0.989528	Phosphoglucomutase phosphomannomutase alpha beta alpha domain I	algC	PGM_PMM_I,PGM_PMM_II,PGM_PMM_III,PGM_PMM_IV	K15778	map00230	Purine metabolism	Metabolism	Nucleotide metabolism
OXR-9	Chr	cluster_001_consensus_polypolish_1092	5_1092	1118013	1119509	-	0.989528	Phosphoglucomutase phosphomannomutase alpha beta alpha domain I	algC	PGM_PMM_I,PGM_PMM_II,PGM_PMM_III,PGM_PMM_IV	K15778	map00521	Streptomycin biosynthesis	Metabolism	Biosynthesis of other secondary metabolites
OXR-9	Chr	cluster_001_consensus_polypolish_1092	5_1092	1118013	1119509	-	0.989528	Phosphoglucomutase phosphomannomutase alpha beta alpha domain I	algC	PGM_PMM_I,PGM_PMM_II,PGM_PMM_III,PGM_PMM_IV	K15778	map00500	Starch and sucrose metabolism	Metabolism	Carbohydrate metabolism
OXR-9	Chr	cluster_001_consensus_polypolish_1092	5_1092	1118013	1119509	-	0.989528	Phosphoglucomutase phosphomannomutase alpha beta alpha domain I	algC	PGM_PMM_I,PGM_PMM_II,PGM_PMM_III,PGM_PMM_IV	K15778	map00030	Pentose phosphate pathway	Metabolism	Carbohydrate metabolism
OXR-9	Chr	cluster_001_consensus_polypolish_1092	5_1092	1118013	1119509	-	0.989528	Phosphoglucomutase phosphomannomutase alpha beta alpha domain I	algC	PGM_PMM_I,PGM_PMM_II,PGM_PMM_III,PGM_PMM_IV	K15778	map00051	Fructose and mannose metabolism	Metabolism	Carbohydrate metabolism
OXR-9	Chr	cluster_001_consensus_polypolish_1092	5_1092	1118013	1119509	-	0.989528	Phosphoglucomutase phosphomannomutase alpha beta alpha domain I	algC	PGM_PMM_I,PGM_PMM_II,PGM_PMM_III,PGM_PMM_IV	K15778	map00052	Galactose metabolism	Metabolism	Carbohydrate metabolism
OXR-9	Chr	cluster_001_consensus_polypolish_1092	5_1092	1118013	1119509	-	0.989528	Phosphoglucomutase phosphomannomutase alpha beta alpha domain I	algC	PGM_PMM_I,PGM_PMM_II,PGM_PMM_III,PGM_PMM_IV	K15778	map00520	Amino sugar and nucleotide sugar metabolism	Metabolism	Carbohydrate metabolism
OXR-9	Chr	cluster_001_consensus_polypolish_1093	5_1093	1119537	1120370	-	0.989528	Belongs to the KdsA family	kdsA	DAHP_synth_1	K01627	map00540	Lipopolysaccharide biosynthesis	Metabolism	Glycan biosynthesis and metabolism
OXR-9	Chr	cluster_001_consensus_polypolish_1094	5_1094	1120367	1122103	-	0.989528	COG3524 Capsule polysaccharide export protein	kpsE	-	K01992	NA	NA	NA	NA
OXR-9	Chr	cluster_001_consensus_polypolish_1094	5_1094	1120367	1122103	-	0.989528	COG3524 Capsule polysaccharide export protein	kpsE	-	K10107	map02010	ABC transporters	Environmental Information Processing	Membrane transport
OXR-9	Chr	cluster_001_consensus_polypolish_1095	5_1095	1122081	1122740	-	0.989528	COG1134 ABC-type polysaccharide polyol phosphate transport system, ATPase component	kpsT	ABC_tran	K09689	map02010	ABC transporters	Environmental Information Processing	Membrane transport
OXR-9	Chr	cluster_001_consensus_polypolish_1096	5_1096	1122972	1123778	-	NA	Belongs to the autoinducer synthase family	-	Autoind_synth	-	NA	NA	NA	NA
OXR-9	Chr	cluster_001_consensus_polypolish_1097	5_1097	1123989	1125464	+	0.989528	signal transduction histidine kinase	-	HATPase_c,HisKA	-	NA	NA	NA	NA
OXR-9	Chr	cluster_001_consensus_polypolish_1098	5_1098	1125592	1126623	-	0.989528	permease	-	ArsP_1	K07089	NA	NA	NA	NA
OXR-9	Chr	cluster_001_consensus_polypolish_1099	5_1099	1126616	1126957	-	NA	Transcriptional regulator	-	HTH_20	K03892	NA	NA	NA	NA
OXR-9	Chr	cluster_001_consensus_polypolish_1100	5_1100	1127067	1127666	+	0.989528	Uracil-DNA glycosylase	-	UDG	K21929	map03410	Base excision repair	Genetic Information Processing	Replication and repair
OXR-9	Chr	cluster_001_consensus_polypolish_1101	5_1101	1127647	1128453	+	0.989528	SseB protein N-terminal domain	-	SseB	-	NA	NA	NA	NA
OXR-9	Chr	cluster_001_consensus_polypolish_1103	5_1103	1129511	1130686	+	0.989528	Acetylornithine aminotransferase	argD	Aminotran_3	K00821	map00220	Arginine biosynthesis	Metabolism	Amino acid metabolism
OXR-9	Chr	cluster_001_consensus_polypolish_1103	5_1103	1129511	1130686	+	0.989528	Acetylornithine aminotransferase	argD	Aminotran_3	K00821	map00300	Lysine biosynthesis	Metabolism	Amino acid metabolism
OXR-9	Chr	cluster_001_consensus_polypolish_1104	5_1104	1130760	1131665	+	NA	Reversibly catalyzes the transfer of the carbamoyl group from carbamoyl phosphate (CP) to the N(epsilon) atom of ornithine (ORN) to produce L-citrulline	argF	OTCace,OTCace_N	K00611	map00220	Arginine biosynthesis	Metabolism	Amino acid metabolism
OXR-9	Chr	cluster_001_consensus_polypolish_1105	5_1105	1131662	1132696	+	NA	Catalyzes the NADPH-dependent reduction of ketopantoate into pantoic acid	-	ApbA,ApbA_C	K00077	map00770	Pantothenate and CoA biosynthesis	Metabolism	Metabolism of cofactors and vitamins
OXR-9	Chr	cluster_001_consensus_polypolish_1106	5_1106	1132716	1134197	-	0.989528	Phosphate	pitA	PHO4	K03306	NA	NA	NA	NA
OXR-9	Chr	cluster_001_consensus_polypolish_1107	5_1107	1134358	1134819	-	0.989528	COG0494 NTP pyrophosphohydrolases including oxidative damage repair enzymes	-	NUDIX	-	NA	NA	NA	NA
OXR-9	Chr	cluster_001_consensus_polypolish_1108	5_1108	1134956	1136404	+	0.989528	Catalyzes the oxidative decarboxylation of 6- phosphogluconate to ribulose 5-phosphate and CO(2), with concomitant reduction of NADP to NADPH	gnd	6PGD,NAD_binding_2	K00033	map00480	Glutathione metabolism	Metabolism	Metabolism of other amino acids
OXR-9	Chr	cluster_001_consensus_polypolish_1108	5_1108	1134956	1136404	+	0.989528	Catalyzes the oxidative decarboxylation of 6- phosphogluconate to ribulose 5-phosphate and CO(2), with concomitant reduction of NADP to NADPH	gnd	6PGD,NAD_binding_2	K00033	map00030	Pentose phosphate pathway	Metabolism	Carbohydrate metabolism
OXR-9	Chr	cluster_001_consensus_polypolish_1109	5_1109	1136581	1137354	-	NA	Formation of pseudouridine at positions 38, 39 and 40 in the anticodon stem and loop of transfer RNAs	truA	PseudoU_synth_1	K06173	NA	NA	NA	NA
OXR-9	Chr	cluster_001_consensus_polypolish_1110	5_1110	1137444	1138871	+	NA	Amino acid regulated cytosolic protein	MA20_04550	DUF463	K06918	NA	NA	NA	NA
OXR-9	Chr	cluster_001_consensus_polypolish_1111	5_1111	1138868	1139332	+	0.989528	COG0454 Histone acetyltransferase HPA2 and related acetyltransferases	-	Acetyltransf_10,Acetyltransf_7	-	NA	NA	NA	NA
OXR-9	Chr	cluster_001_consensus_polypolish_1112	5_1112	1139332	1140336	+	NA	membrane	MA20_04555	DUF697	K08990	NA	NA	NA	NA
OXR-9	Chr	cluster_001_consensus_polypolish_1113	5_1113	1140341	1141120	-	NA	Sulfotransferase family	-	Sulfotransfer_3	-	NA	NA	NA	NA
OXR-9	Chr	cluster_001_consensus_polypolish_1114	5_1114	1141273	1143324	+	0.989528	COG0438 Glycosyltransferase	-	Glyco_trans_4_4,Glyco_transf_4,Glycos_transf_1,S6PP	K00696	map00500	Starch and sucrose metabolism	Metabolism	Carbohydrate metabolism
OXR-9	Chr	cluster_001_consensus_polypolish_1115	5_1115	1143321	1144478	+	0.989528	UDP-N-acetylglucosamine LPS N-acetylglucosamine transferase	-	Glyco_tran_28_C,Glyco_trans_1_3	-	NA	NA	NA	NA
OXR-9	Chr	cluster_001_consensus_polypolish_1116	5_1116	1144450	1145394	+	0.989528	PFAM Glycosyl transferase family 2	-	Glyco_tranf_2_2,Glyco_tranf_2_3,Glyco_transf_7C,Glycos_transf_2	-	NA	NA	NA	NA
OXR-9	Chr	cluster_001_consensus_polypolish_1117	5_1117	1145391	1146548	+	NA	PFAM glycosyl transferase group 1	-	Glyco_trans_1_4,Glyco_transf_4,Glycos_transf_1	K12995	NA	NA	NA	NA
OXR-9	Chr	cluster_001_consensus_polypolish_1118	5_1118	1146545	1147264	-	NA	Crp-like helix-turn-helix domain	-	HTH_Crp_2	-	NA	NA	NA	NA
OXR-9	Chr	cluster_001_consensus_polypolish_1119	5_1119	1147668	1150589	+	0.989528	amino acids such as valine, to avoid such errors it has two additional distinct tRNA(Ile)-dependent editing activities. One activity is designated as 'pretransfer' editing and involves the hydrolysis of activated Val-AMP. The other activity is designated 'posttransfer' editing and involves deacylation of mischarged Val-tRNA(Ile)	ileS	Anticodon_1,tRNA-synt_1,zf-FPG_IleRS	K01870	map00970	Aminoacyl-tRNA biosynthesis	Genetic Information Processing	Translation
OXR-9	Chr	cluster_001_consensus_polypolish_1120	5_1120	1150761	1151216	+	NA	Involved in the cellular defense against the biological effects of O6-methylguanine (O6-MeG) and O4-methylthymine (O4-MeT) in DNA. Repairs the methylated nucleobase in DNA by stoichiometrically transferring the methyl group to a cysteine residue in the enzyme. This is a suicide reaction the enzyme is irreversibly inactivated	ogt	DNA_binding_1,Methyltransf_1N	K00567	NA	NA	NA	NA
OXR-9	Chr	cluster_001_consensus_polypolish_1121	5_1121	1151232	1151927	-	0.989528	Condenses choline with CDP-diglyceride to produce phosphatidylcholine and CMP	pcs	CDP-OH_P_transf	K01004	map00564	Glycerophospholipid metabolism	Metabolism	Lipid metabolism
OXR-9	Chr	cluster_001_consensus_polypolish_1122	5_1122	1152197	1152496	+	0.989528	Belongs to the bacterial ribosomal protein bL28 family	rpmB	Ribosomal_L28	K02902	map03010	Ribosome	Genetic Information Processing	Translation
OXR-9	Chr	cluster_001_consensus_polypolish_1123	5_1123	1152752	1154392	+	NA	Belongs to the BCCT transporter (TC 2.A.15) family	-	BCCT	K03451	NA	NA	NA	NA
OXR-9	Chr	cluster_001_consensus_polypolish_1124	5_1124	1154414	1155112	-	0.989528	NAD-dependent lysine deacetylase and desuccinylase that specifically removes acetyl and succinyl groups on target proteins. Modulates the activities of several proteins which are inactive in their acylated form	cobB	SIR2	K12410	map00760	Nicotinate and nicotinamide metabolism	Metabolism	Metabolism of cofactors and vitamins
OXR-9	Chr	cluster_001_consensus_polypolish_1125	5_1125	1155119	1156114	-	NA	Transcriptional regulator, LysR family	-	HTH_1,LysR_substrate	-	NA	NA	NA	NA
OXR-9	Chr	cluster_001_consensus_polypolish_1126	5_1126	1156278	1157153	+	NA	Nitrilase cyanide hydratase and apolipoprotein N-acyltransferase	-	CN_hydrolase	-	NA	NA	NA	NA
OXR-9	Chr	cluster_001_consensus_polypolish_1127	5_1127	1157235	1157453	+	0.989528	One of the essential components for the initiation of protein synthesis. Stabilizes the binding of IF-2 and IF-3 on the 30S subunit to which N-formylmethionyl-tRNA(fMet) subsequently binds. Helps modulate mRNA selection, yielding the 30S pre- initiation complex (PIC). Upon addition of the 50S ribosomal subunit IF-1, IF-2 and IF-3 are released leaving the mature 70S translation initation complex	infA	eIF-1a	K02518	NA	NA	NA	NA
OXR-9	Chr	cluster_001_consensus_polypolish_1128	5_1128	1157543	1158121	+	NA	Maf-like protein	maf	Maf	K06287	map00240	Pyrimidine metabolism	Metabolism	Nucleotide metabolism
OXR-9	Chr	cluster_001_consensus_polypolish_1129	5_1129	1158118	1159152	+	0.989528	COG1530 Ribonucleases G and E	rng	RNase_E_G	K08300	map03018	RNA degradation	Genetic Information Processing	Folding sorting and degradation
OXR-9	Chr	cluster_001_consensus_polypolish_1129	5_1129	1158118	1159152	+	0.989528	COG1530 Ribonucleases G and E	rng	RNase_E_G	K08301	NA	NA	NA	NA
OXR-9	Chr	cluster_001_consensus_polypolish_1130	5_1130	1159149	1159340	+	NA	Inhibits all the catalytic activities of DNA gyrase by preventing its interaction with DNA. Acts by binding directly to the C-terminal domain of GyrB, which probably disrupts DNA binding by the gyrase	yacG	YacG	K09862	NA	NA	NA	NA
OXR-9	Chr	cluster_001_consensus_polypolish_1131	5_1131	1160285	1161058	+	NA	Transposase and inactivated derivatives	-	DDE_Tnp_IS1595	-	NA	NA	NA	NA
OXR-9	Chr	cluster_001_consensus_polypolish_1132	5_1132	1161468	1162862	+	NA	COG0076 Glutamate decarboxylase and related PLP-dependent proteins	-	Pyridoxal_deC	K01593	map00350	Tyrosine metabolism	Metabolism	Amino acid metabolism
OXR-9	Chr	cluster_001_consensus_polypolish_1132	5_1132	1161468	1162862	+	NA	COG0076 Glutamate decarboxylase and related PLP-dependent proteins	-	Pyridoxal_deC	K01593	map00901	Indole alkaloid biosynthesis	Metabolism	Biosynthesis of other secondary metabolites
OXR-9	Chr	cluster_001_consensus_polypolish_1132	5_1132	1161468	1162862	+	NA	COG0076 Glutamate decarboxylase and related PLP-dependent proteins	-	Pyridoxal_deC	K01593	map00965	Betalain biosynthesis	Metabolism	Biosynthesis of other secondary metabolites
OXR-9	Chr	cluster_001_consensus_polypolish_1132	5_1132	1161468	1162862	+	NA	COG0076 Glutamate decarboxylase and related PLP-dependent proteins	-	Pyridoxal_deC	K01593	map00380	Tryptophan metabolism	Metabolism	Amino acid metabolism
OXR-9	Chr	cluster_001_consensus_polypolish_1132	5_1132	1161468	1162862	+	NA	COG0076 Glutamate decarboxylase and related PLP-dependent proteins	-	Pyridoxal_deC	K01593	map00360	Phenylalanine metabolism	Metabolism	Amino acid metabolism
OXR-9	Chr	cluster_001_consensus_polypolish_1132	5_1132	1161468	1162862	+	NA	COG0076 Glutamate decarboxylase and related PLP-dependent proteins	-	Pyridoxal_deC	K01593	map00950	Isoquinoline alkaloid biosynthesis	Metabolism	Biosynthesis of other secondary metabolites
OXR-9	Chr	cluster_001_consensus_polypolish_1133	5_1133	1162914	1163324	-	NA	Thioesterase superfamily	-	4HBT	-	NA	NA	NA	NA
OXR-9	Chr		5_1134	1163785	1164135	-	NA	NA	NA	NA	-	NA	NA	NA	NA
OXR-9	Chr	cluster_001_consensus_polypolish_1135	5_1135	1165070	1165336	+	NA	COG2801 Transposase and inactivated derivatives	-	HTH_Tnp_1	K07497	NA	NA	NA	NA
OXR-9	Chr	cluster_001_consensus_polypolish_1136	5_1136	1165372	1166184	+	NA	Integrase core domain	-	HTH_21,rve,rve_3	K07497	NA	NA	NA	NA
OXR-9	Chr	cluster_001_consensus_polypolish_1137	5_1137	1166171	1166500	-	NA	Transposase (IS116 IS110 IS902 family)	-	DEDD_Tnp_IS110,Transposase_20	-	NA	NA	NA	NA
OXR-9	Chr	cluster_001_consensus_polypolish_1138	5_1138	1166452	1167660	-	0.989528	Transposase	-	DDE_Tnp_IS66,DDE_Tnp_IS66_C,LZ_Tnp_IS66,zf-IS66	K07484	NA	NA	NA	NA
OXR-9	Chr	cluster_001_consensus_polypolish_1139	5_1139	1168883	1169074	-	NA	Transposase (IS116 IS110 IS902 family)	-	-	-	NA	NA	NA	NA
OXR-9	Chr	cluster_001_consensus_polypolish_1140	5_1140	1169412	1170689	-	NA	Tripartite ATP-independent periplasmic transporter, DctM component	MA20_38030	DctM	-	NA	NA	NA	NA
OXR-9	Chr	cluster_001_consensus_polypolish_1141	5_1141	1170691	1170957	-	NA	Tripartite ATP-independent periplasmic transporters, DctQ component	MA20_38035	DctQ	-	NA	NA	NA	NA
OXR-9	Chr	cluster_001_consensus_polypolish_1142	5_1142	1171107	1172636	+	NA	Integrase core domain	-	rve	-	NA	NA	NA	NA
OXR-9	Chr	cluster_001_consensus_polypolish_1143	5_1143	1172626	1173417	+	NA	IstB-like ATP binding protein	-	IstB_IS21	-	NA	NA	NA	NA
OXR-9	Chr		5_1144	1173474	1173755	-	NA	NA	NA	NA	-	NA	NA	NA	NA
OXR-9	Chr	cluster_001_consensus_polypolish_1145	5_1145	1173957	1175009	+	NA	Haem utilisation ChuX/HutX	hmuS	HemS	K07225	NA	NA	NA	NA
OXR-9	Chr	cluster_001_consensus_polypolish_1146	5_1146	1175006	1175887	+	NA	Hemin ABC transporter substrate-binding protein	hmuT	Peripla_BP_2	K02016	NA	NA	NA	NA
OXR-9	Chr	cluster_001_consensus_polypolish_1147	5_1147	1175892	1176959	+	NA	FecCD transport family	hmuU	FecCD	K02015	NA	NA	NA	NA
OXR-9	Chr	cluster_001_consensus_polypolish_1148	5_1148	1176956	1177738	+	NA	Part of the ABC transporter complex HmuTUV involved in hemin import. Responsible for energy coupling to the transport system	hmuV	ABC_tran	K02013	NA	NA	NA	NA
OXR-9	Chr	cluster_001_consensus_polypolish_1149	5_1149	1177750	1178499	+	NA	Iron-regulated protein	-	Cofac_haem_bdg	-	NA	NA	NA	NA
OXR-9	Chr		5_1150	1178509	1178727	+	NA	NA	NA	NA	-	NA	NA	NA	NA
OXR-9	Chr	cluster_001_consensus_polypolish_1151	5_1151	1178863	1179180	+	NA	COG2801 Transposase and inactivated derivatives	-	HTH_21,rve,rve_3	K07497	NA	NA	NA	NA
OXR-9	Chr	cluster_001_consensus_polypolish_1152	5_1152	1179288	1179461	+	NA	Belongs to the UPF0337 (CsbD) family	-	CsbD	-	NA	NA	NA	NA
OXR-9	Chr	cluster_001_consensus_polypolish_1153	5_1153	1179523	1179681	-	NA	homolog of Blt101	-	Pmp3	-	NA	NA	NA	NA
OXR-9	Chr	cluster_001_consensus_polypolish_1154	5_1154	1179849	1180727	+	NA	COG0668 Small-conductance mechanosensitive channel	-	MS_channel,TM_helix	-	NA	NA	NA	NA
OXR-9	Chr	cluster_001_consensus_polypolish_1155	5_1155	1187194	1188012	+	0.989528	COG1028 Dehydrogenases with different specificities (related to short-chain alcohol dehydrogenases)	rhlG	adh_short,adh_short_C2	-	NA	NA	NA	NA
OXR-9	Chr	cluster_001_consensus_polypolish_1156	5_1156	1188046	1189038	+	0.989528	2-nitropropane dioxygenase	MA20_20850	NMO	K00459	map00910	Nitrogen metabolism	Metabolism	Energy metabolism
OXR-9	Chr	cluster_001_consensus_polypolish_1157	5_1157	1189035	1190069	+	NA	Aminoglycoside phosphotransferase	-	APH	-	NA	NA	NA	NA
OXR-9	Chr	cluster_001_consensus_polypolish_1158	5_1158	1190155	1191030	+	NA	acyl-CoA thioesterase	tesB	4HBT_3	K10805	map01040	Biosynthesis of unsaturated fatty acids	Metabolism	Lipid metabolism
OXR-9	Chr	cluster_001_consensus_polypolish_1159	5_1159	1191037	1191813	-	NA	Belongs to the short-chain dehydrogenases reductases (SDR) family	-	adh_short	-	NA	NA	NA	NA
OXR-9	Chr	cluster_001_consensus_polypolish_1160	5_1160	1191815	1193089	-	0.989528	acyl-CoA dehydrogenase	MA20_16395	Acyl-CoA_dh_1,Acyl-CoA_dh_M,Acyl-CoA_dh_N	K00249	map00280	Valine, leucine and isoleucine degradation	Metabolism	Amino acid metabolism
OXR-9	Chr	cluster_001_consensus_polypolish_1160	5_1160	1191815	1193089	-	0.989528	acyl-CoA dehydrogenase	MA20_16395	Acyl-CoA_dh_1,Acyl-CoA_dh_M,Acyl-CoA_dh_N	K00249	map00071	Fatty acid degradation	Metabolism	Lipid metabolism
OXR-9	Chr	cluster_001_consensus_polypolish_1161	5_1161	1193263	1193676	+	0.989528	CoA-binding protein	yccU	CoA_binding_2	K06929	NA	NA	NA	NA
OXR-9	Chr	cluster_001_consensus_polypolish_1162	5_1162	1193677	1193985	-	NA	Phosphoribosyl-ATP	hisE	PRA-PH	K01523	map00340	Histidine metabolism	Metabolism	Amino acid metabolism
OXR-9	Chr	cluster_001_consensus_polypolish_1163	5_1163	1193982	1194743	-	NA	IGPS catalyzes the conversion of PRFAR and glutamine to IGP, AICAR and glutamate. The HisF subunit catalyzes the cyclization activity that produces IGP and AICAR from PRFAR using the ammonia provided by the HisH subunit	hisF	His_biosynth	K02500	map00340	Histidine metabolism	Metabolism	Amino acid metabolism
OXR-9	Chr	cluster_001_consensus_polypolish_1164	5_1164	1194747	1195466	-	0.989528	1-(5-phosphoribosyl)-5- (5-phosphoribosylamino)methylideneamino imidazole-4-carboxamide isomerase	hisA	His_biosynth	K01814	map00340	Histidine metabolism	Metabolism	Amino acid metabolism
OXR-9	Chr	cluster_001_consensus_polypolish_1165	5_1165	1195596	1195985	+	NA	protein conserved in bacteria	-	DUF2147	-	NA	NA	NA	NA
OXR-9	Chr	cluster_001_consensus_polypolish_1166	5_1166	1196166	1196804	-	NA	IGPS catalyzes the conversion of PRFAR and glutamine to IGP, AICAR and glutamate. The HisH subunit provides the glutamine amidotransferase activity that produces the ammonia necessary to HisF for the synthesis of IGP and AICAR	hisH	GATase	K02501	map00340	Histidine metabolism	Metabolism	Amino acid metabolism
OXR-9	Chr	cluster_001_consensus_polypolish_1167	5_1167	1196809	1197396	-	NA	imidazoleglycerol-phosphate dehydratase	hisB	IGPD	K00817	map00400	Phenylalanine, tyrosine and tryptophan biosynthesis	Metabolism	Amino acid metabolism
OXR-9	Chr	cluster_001_consensus_polypolish_1167	5_1167	1196809	1197396	-	NA	imidazoleglycerol-phosphate dehydratase	hisB	IGPD	K00817	map00350	Tyrosine metabolism	Metabolism	Amino acid metabolism
OXR-9	Chr	cluster_001_consensus_polypolish_1167	5_1167	1196809	1197396	-	NA	imidazoleglycerol-phosphate dehydratase	hisB	IGPD	K01693	map00340	Histidine metabolism	Metabolism	Amino acid metabolism
OXR-9	Chr	cluster_001_consensus_polypolish_1167	5_1167	1196809	1197396	-	NA	imidazoleglycerol-phosphate dehydratase	hisB	IGPD	K00817	map00960	Tropane, piperidine and pyridine alkaloid biosynthesis	Metabolism	Biosynthesis of other secondary metabolites
OXR-9	Chr	cluster_001_consensus_polypolish_1167	5_1167	1196809	1197396	-	NA	imidazoleglycerol-phosphate dehydratase	hisB	IGPD	K00817	map00340	Histidine metabolism	Metabolism	Amino acid metabolism
OXR-9	Chr	cluster_001_consensus_polypolish_1167	5_1167	1196809	1197396	-	NA	imidazoleglycerol-phosphate dehydratase	hisB	IGPD	K00817	map00401	Novobiocin biosynthesis	Metabolism	Biosynthesis of other secondary metabolites
OXR-9	Chr	cluster_001_consensus_polypolish_1167	5_1167	1196809	1197396	-	NA	imidazoleglycerol-phosphate dehydratase	hisB	IGPD	K01089	map00340	Histidine metabolism	Metabolism	Amino acid metabolism
OXR-9	Chr	cluster_001_consensus_polypolish_1167	5_1167	1196809	1197396	-	NA	imidazoleglycerol-phosphate dehydratase	hisB	IGPD	K00817	map00360	Phenylalanine metabolism	Metabolism	Amino acid metabolism
OXR-9	Chr	cluster_001_consensus_polypolish_1168	5_1168	1197556	1197795	+	NA	transcriptional regulator	QU41_18010	AsnC_trans_reg	-	NA	NA	NA	NA
OXR-9	Chr	cluster_001_consensus_polypolish_1169	5_1169	1197797	1198165	+	NA	-	-	-	-	NA	NA	NA	NA
OXR-9	Chr	cluster_001_consensus_polypolish_1170	5_1170	1198218	1199195	-	0.989528	COG0745 Response regulators consisting of a CheY-like receiver domain and a winged-helix DNA-binding domain	-	Response_reg	-	NA	NA	NA	NA
OXR-9	Chr	cluster_001_consensus_polypolish_1171	5_1171	1199637	1200734	+	0.989528	Cupin 2, conserved barrel domain protein	-	Cupin_2	-	NA	NA	NA	NA
OXR-9	Chr	cluster_001_consensus_polypolish_1172	5_1172	1200726	1204127	-	0.989528	COG4231 Indolepyruvate ferredoxin oxidoreductase, alpha and beta subunits	MA20_06130	POR,TPP_enzyme_C	K04090	NA	NA	NA	NA
OXR-9	Chr	cluster_001_consensus_polypolish_1173	5_1173	1204252	1204713	+	NA	Transcriptional regulator	MA20_06125	AsnC_trans_reg,HTH_24	K03719	NA	NA	NA	NA
OXR-9	Chr	cluster_001_consensus_polypolish_1174	5_1174	1204801	1205916	+	0.989528	Belongs to the zinc-containing alcohol dehydrogenase family. Class-III subfamily	adhI	ADH_N,ADH_zinc_N	K00121	map00071	Fatty acid degradation	Metabolism	Lipid metabolism
OXR-9	Chr	cluster_001_consensus_polypolish_1174	5_1174	1204801	1205916	+	0.989528	Belongs to the zinc-containing alcohol dehydrogenase family. Class-III subfamily	adhI	ADH_N,ADH_zinc_N	K00121	map00625	Chloroalkane and chloroalkene degradation	Metabolism	Xenobiotics biodegradation and metabolism
OXR-9	Chr	cluster_001_consensus_polypolish_1174	5_1174	1204801	1205916	+	0.989528	Belongs to the zinc-containing alcohol dehydrogenase family. Class-III subfamily	adhI	ADH_N,ADH_zinc_N	K00121	map00680	Methane metabolism	Metabolism	Energy metabolism
OXR-9	Chr	cluster_001_consensus_polypolish_1174	5_1174	1204801	1205916	+	0.989528	Belongs to the zinc-containing alcohol dehydrogenase family. Class-III subfamily	adhI	ADH_N,ADH_zinc_N	K00121	map00982	Drug metabolism - cytochrome P450	Metabolism	Xenobiotics biodegradation and metabolism
OXR-9	Chr	cluster_001_consensus_polypolish_1174	5_1174	1204801	1205916	+	0.989528	Belongs to the zinc-containing alcohol dehydrogenase family. Class-III subfamily	adhI	ADH_N,ADH_zinc_N	K00121	map00350	Tyrosine metabolism	Metabolism	Amino acid metabolism
OXR-9	Chr	cluster_001_consensus_polypolish_1174	5_1174	1204801	1205916	+	0.989528	Belongs to the zinc-containing alcohol dehydrogenase family. Class-III subfamily	adhI	ADH_N,ADH_zinc_N	K00121	map00620	Pyruvate metabolism	Metabolism	Carbohydrate metabolism
OXR-9	Chr	cluster_001_consensus_polypolish_1174	5_1174	1204801	1205916	+	0.989528	Belongs to the zinc-containing alcohol dehydrogenase family. Class-III subfamily	adhI	ADH_N,ADH_zinc_N	K00121	map00010	Glycolysis / Gluconeogenesis	Metabolism	Carbohydrate metabolism
OXR-9	Chr	cluster_001_consensus_polypolish_1174	5_1174	1204801	1205916	+	0.989528	Belongs to the zinc-containing alcohol dehydrogenase family. Class-III subfamily	adhI	ADH_N,ADH_zinc_N	K00121	map00830	Retinol metabolism	Metabolism	Metabolism of cofactors and vitamins
OXR-9	Chr	cluster_001_consensus_polypolish_1174	5_1174	1204801	1205916	+	0.989528	Belongs to the zinc-containing alcohol dehydrogenase family. Class-III subfamily	adhI	ADH_N,ADH_zinc_N	K00121	map00980	Metabolism of xenobiotics by cytochrome P450	Metabolism	Xenobiotics biodegradation and metabolism
OXR-9	Chr	cluster_001_consensus_polypolish_1174	5_1174	1204801	1205916	+	0.989528	Belongs to the zinc-containing alcohol dehydrogenase family. Class-III subfamily	adhI	ADH_N,ADH_zinc_N	K00121	map00626	Naphthalene degradation	Metabolism	Xenobiotics biodegradation and metabolism
OXR-9	Chr	cluster_001_consensus_polypolish_1175	5_1175	1205949	1207406	-	0.989528	Catalyzes amidations at positions B, D, E, and G on adenosylcobyrinic A,C-diamide. NH(2) groups are provided by glutamine, and one molecule of ATP is hydrogenolyzed for each amidation	cobQ	AAA_26,CbiA,GATase_3	K02232	map00860	Porphyrin metabolism	Metabolism	Metabolism of cofactors and vitamins
OXR-9	Chr	cluster_001_consensus_polypolish_1176	5_1176	1207535	1207855	-	0.989528	Elongation factor P	-	-	-	NA	NA	NA	NA
OXR-9	Chr	cluster_001_consensus_polypolish_1177	5_1177	1208077	1208640	+	NA	Involved in peptide bond synthesis. Stimulates efficient translation and peptide-bond synthesis on native or reconstituted 70S ribosomes in vitro. Probably functions indirectly by altering the affinity of the ribosome for aminoacyl-tRNA, thus increasing their reactivity as acceptors for peptidyl transferase	efp	EFP,EFP_N,Elong-fact-P_C	K02356	NA	NA	NA	NA
OXR-9	Chr	cluster_001_consensus_polypolish_1178	5_1178	1208727	1209473	-	NA	Belongs to the GcvT family	ygfZ	GCV_T,GCV_T_C	K22073	NA	NA	NA	NA
OXR-9	Chr	cluster_001_consensus_polypolish_1178	5_1178	1208727	1209473	-	NA	Belongs to the GcvT family	ygfZ	GCV_T,GCV_T_C	K06980	NA	NA	NA	NA
OXR-9	Chr	cluster_001_consensus_polypolish_1179	5_1179	1209538	1210221	+	NA	COG0463 Glycosyltransferases involved in cell wall biogenesis	-	Glycos_transf_2	-	NA	NA	NA	NA
OXR-9	Chr	cluster_001_consensus_polypolish_1180	5_1180	1210254	1212110	-	NA	ABC-type multidrug transport system ATPase and permease	msbA1	ABC_membrane,ABC_tran	K11085	map02010	ABC transporters	Environmental Information Processing	Membrane transport
OXR-9	Chr	cluster_001_consensus_polypolish_1180	5_1180	1210254	1212110	-	NA	ABC-type multidrug transport system ATPase and permease	msbA1	ABC_membrane,ABC_tran	K06147	NA	NA	NA	NA
OXR-9	Chr	cluster_001_consensus_polypolish_1181	5_1181	1212344	1213552	+	NA	Serine-pyruvate aminotransferase archaeal aspartate aminotransferase	MA20_39235	Aminotran_5	K00830	map04146	Peroxisome	Cellular Processes	Transport and catabolism
OXR-9	Chr	cluster_001_consensus_polypolish_1181	5_1181	1212344	1213552	+	NA	Serine-pyruvate aminotransferase archaeal aspartate aminotransferase	MA20_39235	Aminotran_5	K00830	map00250	Alanine, aspartate and glutamate metabolism	Metabolism	Amino acid metabolism
OXR-9	Chr	cluster_001_consensus_polypolish_1181	5_1181	1212344	1213552	+	NA	Serine-pyruvate aminotransferase archaeal aspartate aminotransferase	MA20_39235	Aminotran_5	K00830	map00260	Glycine, serine and threonine metabolism	Metabolism	Amino acid metabolism
OXR-9	Chr	cluster_001_consensus_polypolish_1181	5_1181	1212344	1213552	+	NA	Serine-pyruvate aminotransferase archaeal aspartate aminotransferase	MA20_39235	Aminotran_5	K00830	map00630	Glyoxylate and dicarboxylate metabolism	Metabolism	Carbohydrate metabolism
OXR-9	Chr	cluster_001_consensus_polypolish_1181	5_1181	1212344	1213552	+	NA	Serine-pyruvate aminotransferase archaeal aspartate aminotransferase	MA20_39235	Aminotran_5	K00830	map00680	Methane metabolism	Metabolism	Energy metabolism
OXR-9	Chr	cluster_001_consensus_polypolish_1182	5_1182	1213549	1214652	-	NA	Histidinol-phosphate aromatic aminotransferase and cobyric acid decarboxylase	hisC1	Aminotran_1_2	K00817	map00360	Phenylalanine metabolism	Metabolism	Amino acid metabolism
OXR-9	Chr	cluster_001_consensus_polypolish_1182	5_1182	1213549	1214652	-	NA	Histidinol-phosphate aromatic aminotransferase and cobyric acid decarboxylase	hisC1	Aminotran_1_2	K00817	map00401	Novobiocin biosynthesis	Metabolism	Biosynthesis of other secondary metabolites
OXR-9	Chr	cluster_001_consensus_polypolish_1182	5_1182	1213549	1214652	-	NA	Histidinol-phosphate aromatic aminotransferase and cobyric acid decarboxylase	hisC1	Aminotran_1_2	K00817	map00400	Phenylalanine, tyrosine and tryptophan biosynthesis	Metabolism	Amino acid metabolism
OXR-9	Chr	cluster_001_consensus_polypolish_1182	5_1182	1213549	1214652	-	NA	Histidinol-phosphate aromatic aminotransferase and cobyric acid decarboxylase	hisC1	Aminotran_1_2	K00817	map00960	Tropane, piperidine and pyridine alkaloid biosynthesis	Metabolism	Biosynthesis of other secondary metabolites
OXR-9	Chr	cluster_001_consensus_polypolish_1182	5_1182	1213549	1214652	-	NA	Histidinol-phosphate aromatic aminotransferase and cobyric acid decarboxylase	hisC1	Aminotran_1_2	K00817	map00340	Histidine metabolism	Metabolism	Amino acid metabolism
OXR-9	Chr	cluster_001_consensus_polypolish_1182	5_1182	1213549	1214652	-	NA	Histidinol-phosphate aromatic aminotransferase and cobyric acid decarboxylase	hisC1	Aminotran_1_2	K00817	map00350	Tyrosine metabolism	Metabolism	Amino acid metabolism
OXR-9	Chr	cluster_001_consensus_polypolish_1183	5_1183	1214772	1215563	+	NA	Belongs to the enoyl-CoA hydratase isomerase family	MA20_16345	ECH_1	-	NA	NA	NA	NA
OXR-9	Chr	cluster_001_consensus_polypolish_1184	5_1184	1215972	1219157	-	0.989528	amino acids such as threonine, to avoid such errors, it has a posttransfer editing activity that hydrolyzes mischarged Thr-tRNA(Val) in a tRNA-dependent manner	valS	Anticodon_1,Val_tRNA-synt_C,tRNA-synt_1	K01873	map00970	Aminoacyl-tRNA biosynthesis	Genetic Information Processing	Translation
OXR-9	Chr	cluster_001_consensus_polypolish_1185	5_1185	1219248	1219688	-	0.989528	AsnC family	-	AsnC_trans_reg,HTH_24,HTH_AsnC-type	-	NA	NA	NA	NA
OXR-9	Chr	cluster_001_consensus_polypolish_1186	5_1186	1219789	1220949	+	0.989528	Belongs to the Orn Lys Arg decarboxylase class-II family	ldc	Orn_Arg_deC_N,Orn_DAP_Arg_deC	K01581	map04148	Efferocytosis	Cellular Processes	Transport and catabolism
OXR-9	Chr	cluster_001_consensus_polypolish_1186	5_1186	1219789	1220949	+	0.989528	Belongs to the Orn Lys Arg decarboxylase class-II family	ldc	Orn_Arg_deC_N,Orn_DAP_Arg_deC	K01581	map00480	Glutathione metabolism	Metabolism	Metabolism of other amino acids
OXR-9	Chr	cluster_001_consensus_polypolish_1186	5_1186	1219789	1220949	+	0.989528	Belongs to the Orn Lys Arg decarboxylase class-II family	ldc	Orn_Arg_deC_N,Orn_DAP_Arg_deC	K01581	map00330	Arginine and proline metabolism	Metabolism	Amino acid metabolism
OXR-9	Chr	cluster_001_consensus_polypolish_1187	5_1187	1221020	1223317	+	0.989528	COG1529 Aerobic-type carbon monoxide dehydrogenase large subunit CoxL CutL homologs	-	Ald_Xan_dh_C,Ald_Xan_dh_C2	K03520	NA	NA	NA	NA
OXR-9	Chr	cluster_001_consensus_polypolish_1188	5_1188	1223295	1224386	+	0.989528	Conserved protein	-	DUF2235	-	NA	NA	NA	NA
OXR-9	Chr	cluster_001_consensus_polypolish_1189	5_1189	1224383	1224769	-	NA	Glutathione-dependent formaldehyde-activating	-	GFA	-	NA	NA	NA	NA
OXR-9	Chr	cluster_001_consensus_polypolish_1190	5_1190	1224766	1225509	-	NA	Rhomboid family	-	Rhomboid	-	NA	NA	NA	NA
OXR-9	Chr	cluster_001_consensus_polypolish_1191	5_1191	1225595	1226746	-	NA	COG1473 Metal-dependent amidase aminoacylase carboxypeptidase	celE	M20_dimer,Peptidase_M20	-	NA	NA	NA	NA
OXR-9	Chr	cluster_001_consensus_polypolish_1192	5_1192	1226774	1230190	-	0.989528	Oxidizes proline to glutamate for use as a carbon and nitrogen source	putA	Aldedh,Pro_dh,Pro_dh-DNA_bdg	K13821	map00330	Arginine and proline metabolism	Metabolism	Amino acid metabolism
OXR-9	Chr	cluster_001_consensus_polypolish_1192	5_1192	1226774	1230190	-	0.989528	Oxidizes proline to glutamate for use as a carbon and nitrogen source	putA	Aldedh,Pro_dh,Pro_dh-DNA_bdg	K13821	map00250	Alanine, aspartate and glutamate metabolism	Metabolism	Amino acid metabolism
OXR-9	Chr	cluster_001_consensus_polypolish_1193	5_1193	1230298	1230774	+	NA	Transcriptional	putR	AsnC_trans_reg,HTH_24,HTH_AsnC-type	K03719	NA	NA	NA	NA
OXR-9	Chr	cluster_001_consensus_polypolish_1194	5_1194	1230954	1232495	-	NA	histidine kinase A domain protein	-	HATPase_c,HisKA,MHYT,Response_reg	-	NA	NA	NA	NA
OXR-9	Chr		5_1195	1232807	1233397	+	NA	NA	NA	NA	-	NA	NA	NA	NA
OXR-9	Chr	cluster_001_consensus_polypolish_1196	5_1196	1233464	1235176	-	0.989528	Is required not only for elongation of protein synthesis but also for the initiation of all mRNA translation through initiator tRNA(fMet) aminoacylation	metG	Anticodon_1,tRNA-synt_1g	K01874	map00450	Selenocompound metabolism	Metabolism	Metabolism of other amino acids
OXR-9	Chr	cluster_001_consensus_polypolish_1196	5_1196	1233464	1235176	-	0.989528	Is required not only for elongation of protein synthesis but also for the initiation of all mRNA translation through initiator tRNA(fMet) aminoacylation	metG	Anticodon_1,tRNA-synt_1g	K01874	map00970	Aminoacyl-tRNA biosynthesis	Genetic Information Processing	Translation
OXR-9	Chr	cluster_001_consensus_polypolish_1197	5_1197	1235247	1236470	-	NA	Major facilitator superfamily	-	MFS_1	-	NA	NA	NA	NA
OXR-9	Chr	cluster_001_consensus_polypolish_1198	5_1198	1236625	1237668	+	NA	Aldo keto reductase	tas	Aldo_ket_red	-	NA	NA	NA	NA
OXR-9	Chr	cluster_001_consensus_polypolish_1199	5_1199	1237668	1238213	+	NA	lipocalin	-	Lipocalin_2	K03098	NA	NA	NA	NA
OXR-9	Chr	cluster_001_consensus_polypolish_1200	5_1200	1238254	1239174	+	NA	COG0697 Permeases of the drug metabolite transporter (DMT) superfamily	MA20_39710	EamA	-	NA	NA	NA	NA
OXR-9	Chr	cluster_001_consensus_polypolish_1201	5_1201	1239171	1239866	-	NA	COG0494 NTP pyrophosphohydrolases including oxidative damage repair enzymes	MA20_36340	NUDIX	-	NA	NA	NA	NA
OXR-9	Chr	cluster_001_consensus_polypolish_1202	5_1202	1239909	1240325	-	NA	COG1405 Transcription initiation factor TFIIIB, Brf1 subunit Transcription initiation factor TFIIB	-	DUF983	-	NA	NA	NA	NA
OXR-9	Chr	cluster_001_consensus_polypolish_1203	5_1203	1240543	1241151	+	0.989528	COG5126 Ca2 -binding protein (EF-Hand superfamily	-	EF-hand_1,EF-hand_5	-	NA	NA	NA	NA
OXR-9	Chr	cluster_001_consensus_polypolish_1204	5_1204	1241198	1241794	+	0.989528	Belongs to the sigma-70 factor family. ECF subfamily	sigE	Sigma70_r2,Sigma70_r4_2	K03088	NA	NA	NA	NA
OXR-9	Chr	cluster_001_consensus_polypolish_1205	5_1205	1241787	1242143	+	0.989528	-	-	-	-	NA	NA	NA	NA
OXR-9	Chr	cluster_001_consensus_polypolish_1206	5_1206	1242145	1242663	+	NA	Heavy-metal resistance	-	Metal_resist	-	NA	NA	NA	NA
OXR-9	Chr	cluster_001_consensus_polypolish_1207	5_1207	1242787	1243293	+	0.989528	-	-	-	-	NA	NA	NA	NA
OXR-9	Chr	cluster_001_consensus_polypolish_1208	5_1208	1243290	1243838	-	NA	PFAM TadE family protein	-	TadE	-	NA	NA	NA	NA
OXR-9	Chr	cluster_001_consensus_polypolish_1209	5_1209	1243838	1244377	-	NA	Flp pilus assembly protein TadG	-	TadE	-	NA	NA	NA	NA
OXR-9	Chr	cluster_001_consensus_polypolish_1210	5_1210	1244374	1245810	-	0.989528	Putative Flp pilus-assembly TadE/G-like	-	Tad	-	NA	NA	NA	NA
OXR-9	Chr	cluster_001_consensus_polypolish_1211	5_1211	1246151	1247581	+	0.989528	Belongs to the Glu Leu Phe Val dehydrogenases family	gill	ELFV_dehydrog,ELFV_dehydrog_N	K00261	map00910	Nitrogen metabolism	Metabolism	Energy metabolism
OXR-9	Chr	cluster_001_consensus_polypolish_1211	5_1211	1246151	1247581	+	0.989528	Belongs to the Glu Leu Phe Val dehydrogenases family	gill	ELFV_dehydrog,ELFV_dehydrog_N	K00261	map00250	Alanine, aspartate and glutamate metabolism	Metabolism	Amino acid metabolism
OXR-9	Chr	cluster_001_consensus_polypolish_1211	5_1211	1246151	1247581	+	0.989528	Belongs to the Glu Leu Phe Val dehydrogenases family	gill	ELFV_dehydrog,ELFV_dehydrog_N	K00261	map00220	Arginine biosynthesis	Metabolism	Amino acid metabolism
OXR-9	Chr	cluster_001_consensus_polypolish_1212	5_1212	1247734	1248987	+	NA	Sarcosine oxidase, beta subunit	soxB1	DAO	K22084	map00680	Methane metabolism	Metabolism	Energy metabolism
OXR-9	Chr	cluster_001_consensus_polypolish_1212	5_1212	1247734	1248987	+	NA	Sarcosine oxidase, beta subunit	soxB1	DAO	K00303	map00260	Glycine, serine and threonine metabolism	Metabolism	Amino acid metabolism
OXR-9	Chr	cluster_001_consensus_polypolish_1213	5_1213	1249000	1249272	+	NA	Sarcosine oxidase, delta subunit	soxD_2	SoxD	K00304	map00260	Glycine, serine and threonine metabolism	Metabolism	Amino acid metabolism
OXR-9	Chr	cluster_001_consensus_polypolish_1214	5_1214	1249269	1252205	+	NA	Belongs to the GcvT family	-	FAD_oxidored,Fer2_4,GCV_T,GCV_T_C,Pyr_redox_2	K00302	map00260	Glycine, serine and threonine metabolism	Metabolism	Amino acid metabolism
OXR-9	Chr	cluster_001_consensus_polypolish_1215	5_1215	1252198	1252734	+	NA	Sarcosine oxidase, gamma subunit	soxGe	SoxG	K00305	map00260	Glycine, serine and threonine metabolism	Metabolism	Amino acid metabolism
OXR-9	Chr	cluster_001_consensus_polypolish_1216	5_1216	1252786	1253094	+	NA	-	-	-	-	NA	NA	NA	NA
OXR-9	Chr	cluster_001_consensus_polypolish_1217	5_1217	1253209	1255203	+	NA	RNA polymerase that catalyzes the synthesis of short RNA molecules used as primers for DNA polymerase during DNA replication	dnaG	DnaB_bind,Toprim_2,Toprim_4,Toprim_N,zf-CHC2	K02316	map03030	DNA replication	Genetic Information Processing	Replication and repair
OXR-9	Chr	cluster_001_consensus_polypolish_1218	5_1218	1255339	1257321	+	0.989528	Sigma factors are initiation factors that promote the attachment of RNA polymerase to specific initiation sites and are then released. This sigma factor is the primary sigma factor during exponential growth	rpoD	Sigma70_ner,Sigma70_r1_1,Sigma70_r1_2,Sigma70_r2,Sigma70_r3,Sigma70_r4	K03086	map02040	Flagellar assembly	Cellular Processes	Cell motility
OXR-9	Chr	cluster_001_consensus_polypolish_1219	5_1219	1257423	1257836	+	NA	-	-	-	-	NA	NA	NA	NA
OXR-9	Chr	cluster_001_consensus_polypolish_1220	5_1220	1257907	1258386	+	0.989528	-	-	-	-	NA	NA	NA	NA
OXR-9	Chr	cluster_001_consensus_polypolish_1221	5_1221	1258388	1258804	+	NA	secondary thiamine-phosphate synthase	-	UPF0047	-	NA	NA	NA	NA
OXR-9	Chr	cluster_001_consensus_polypolish_1222	5_1222	1258823	1259494	-	0.989528	Belongs to the short-chain dehydrogenases reductases (SDR) family	-	adh_short	-	NA	NA	NA	NA
OXR-9	Chr	cluster_001_consensus_polypolish_1223	5_1223	1259681	1260148	+	NA	Negatively regulates transcription of bacterial ribonucleotide reductase nrd genes and operons by binding to NrdR- boxes	nrdR	ATP-cone	K07738	NA	NA	NA	NA
OXR-9	Chr	cluster_001_consensus_polypolish_1224	5_1224	1260145	1261257	+	NA	Converts 2,5-diamino-6-(ribosylamino)-4(3h)-pyrimidinone 5'-phosphate into 5-amino-6-(ribosylamino)-2,4(1h,3h)- pyrimidinedione 5'-phosphate	ribD	RibD_C,dCMP_cyt_deam_1	K11752	map00740	Riboflavin metabolism	Metabolism	Metabolism of cofactors and vitamins
OXR-9	Chr	cluster_001_consensus_polypolish_1224	5_1224	1260145	1261257	+	NA	Converts 2,5-diamino-6-(ribosylamino)-4(3h)-pyrimidinone 5'-phosphate into 5-amino-6-(ribosylamino)-2,4(1h,3h)- pyrimidinedione 5'-phosphate	ribD	RibD_C,dCMP_cyt_deam_1	K11752	map02024	Quorum sensing	Cellular Processes	Cellular community - prokaryotes
OXR-9	Chr	cluster_001_consensus_polypolish_1225	5_1225	1261261	1263285	-	NA	Capsule polysaccharide	kpsC	Capsule_synth	K07266	NA	NA	NA	NA
OXR-9	Chr	cluster_001_consensus_polypolish_1226	5_1226	1263295	1264425	-	0.989528	polysaccharide export	-	Poly_export,SLBB	K01991	map02020	Two-component system	Environmental Information Processing	Signal transduction
OXR-9	Chr	cluster_001_consensus_polypolish_1226	5_1226	1263295	1264425	-	0.989528	polysaccharide export	-	Poly_export,SLBB	K01991	map02026	Biofilm formation - Escherichia coli	Cellular Processes	Cellular community - prokaryotes
OXR-9	Chr	cluster_001_consensus_polypolish_1227	5_1227	1264540	1265832	-	0.989528	Capsule polysaccharide	kpsS	Capsule_synth	K07265	NA	NA	NA	NA
OXR-9	Chr	cluster_001_consensus_polypolish_1228	5_1228	1265962	1266549	+	NA	riboflavin synthase alpha	ribE	Lum_binding	K00793	map00740	Riboflavin metabolism	Metabolism	Metabolism of cofactors and vitamins
OXR-9	Chr	cluster_001_consensus_polypolish_1229	5_1229	1266631	1267755	+	0.989528	Catalyzes the conversion of D-ribulose 5-phosphate to formate and 3,4-dihydroxy-2-butanone 4-phosphate	ribB	DHBP_synthase,GTP_cyclohydro2	K14652	map00790	Folate biosynthesis	Metabolism	Metabolism of cofactors and vitamins
OXR-9	Chr	cluster_001_consensus_polypolish_1229	5_1229	1266631	1267755	+	0.989528	Catalyzes the conversion of D-ribulose 5-phosphate to formate and 3,4-dihydroxy-2-butanone 4-phosphate	ribB	DHBP_synthase,GTP_cyclohydro2	K14652	map00740	Riboflavin metabolism	Metabolism	Metabolism of cofactors and vitamins
OXR-9	Chr	cluster_001_consensus_polypolish_1229	5_1229	1266631	1267755	+	0.989528	Catalyzes the conversion of D-ribulose 5-phosphate to formate and 3,4-dihydroxy-2-butanone 4-phosphate	ribB	DHBP_synthase,GTP_cyclohydro2	K02858	map00740	Riboflavin metabolism	Metabolism	Metabolism of cofactors and vitamins
OXR-9	Chr	cluster_001_consensus_polypolish_1230	5_1230	1267761	1268312	+	NA	Catalyzes the formation of 6,7-dimethyl-8- ribityllumazine by condensation of 5-amino-6-(D- ribitylamino)uracil with 3,4-dihydroxy-2-butanone 4-phosphate. This is the penultimate step in the biosynthesis of riboflavin	ribH	DMRL_synthase	K00794	map00740	Riboflavin metabolism	Metabolism	Metabolism of cofactors and vitamins
OXR-9	Chr	cluster_001_consensus_polypolish_1231	5_1231	1268309	1268785	+	0.989528	Involved in transcription antitermination. Required for transcription of ribosomal RNA (rRNA) genes. Binds specifically to the boxA antiterminator sequence of the ribosomal RNA (rrn) operons	nusB	NusB	K03625	NA	NA	NA	NA
OXR-9	Chr	cluster_001_consensus_polypolish_1232	5_1232	1269075	1269851	-	NA	periplasmic protein	-	CLP_protease	-	NA	NA	NA	NA
OXR-9	Chr	cluster_001_consensus_polypolish_1233	5_1233	1269848	1271173	-	0.989528	-	-	-	-	NA	NA	NA	NA
OXR-9	Chr	cluster_001_consensus_polypolish_1234	5_1234	1271263	1271739	+	NA	DNA repair protein MmcB-like	MA20_23405	MmcB-like	-	NA	NA	NA	NA
OXR-9	Chr	cluster_001_consensus_polypolish_1235	5_1235	1271801	1271989	-	NA	-	-	-	-	NA	NA	NA	NA
OXR-9	Chr	cluster_001_consensus_polypolish_1236	5_1236	1272580	1273035	+	0.989528	PRC-barrel domain	-	PRC	-	NA	NA	NA	NA
OXR-9	Chr	cluster_001_consensus_polypolish_1237	5_1237	1273114	1273596	-	0.989528	protein possibly involved in aromatic compounds catabolism	-	4HBT	-	NA	NA	NA	NA
OXR-9	Chr	cluster_001_consensus_polypolish_1238	5_1238	1273677	1274543	-	0.989528	reductase	metF	MTHFR	K00297	map00720	Carbon fixation pathways in prokaryotes	Metabolism	Energy metabolism
OXR-9	Chr	cluster_001_consensus_polypolish_1238	5_1238	1273677	1274543	-	0.989528	reductase	metF	MTHFR	K00297	map00670	One carbon pool by folate	Metabolism	Metabolism of cofactors and vitamins
OXR-9	Chr	cluster_001_consensus_polypolish_1239	5_1239	1274638	1275543	+	0.989528	Transcriptional regulator	metR	HTH_1,LysR_substrate	K03576	NA	NA	NA	NA
OXR-9	Chr	cluster_001_consensus_polypolish_1240	5_1240	1275669	1276709	-	0.989528	NADP-dependent oxidoreductase	-	ADH_N_2,ADH_zinc_N	K07119	map00590	Arachidonic acid metabolism	Metabolism	Lipid metabolism
OXR-9	Chr	cluster_001_consensus_polypolish_1241	5_1241	1276877	1277662	+	0.989528	Inositol monophosphatase	suhB	Inositol_P	K01092	map00562	Inositol phosphate metabolism	Metabolism	Carbohydrate metabolism
OXR-9	Chr	cluster_001_consensus_polypolish_1241	5_1241	1276877	1277662	+	0.989528	Inositol monophosphatase	suhB	Inositol_P	K01092	map00521	Streptomycin biosynthesis	Metabolism	Biosynthesis of other secondary metabolites
OXR-9	Chr	cluster_001_consensus_polypolish_1241	5_1241	1276877	1277662	+	0.989528	Inositol monophosphatase	suhB	Inositol_P	K01092	map04070	Phosphatidylinositol signaling system	Environmental Information Processing	Signal transduction
OXR-9	Chr	cluster_001_consensus_polypolish_1242	5_1242	1277663	1277902	-	NA	-	-	-	-	NA	NA	NA	NA
OXR-9	Chr	cluster_001_consensus_polypolish_1243	5_1243	1277952	1278998	+	NA	Responsible for synthesis of pseudouridine from uracil	rluD	PseudoU_synth_2,S4	K06180	NA	NA	NA	NA
OXR-9	Chr	cluster_001_consensus_polypolish_1244	5_1244	1279172	1280068	+	0.989528	RNA polymerase sigma	rpoH	Sigma70_r1_2,Sigma70_r2,Sigma70_r4	K03089	NA	NA	NA	NA
OXR-9	Chr	cluster_001_consensus_polypolish_1245	5_1245	1280125	1280760	-	0.989528	COG1802 Transcriptional regulators	-	GntR	-	NA	NA	NA	NA
OXR-9	Chr	cluster_001_consensus_polypolish_1246	5_1246	1280848	1281408	+	NA	phosphatase	-	-	-	NA	NA	NA	NA
OXR-9	Chr		5_1247	1281609	1281995	+	NA	NA	NA	NA	-	NA	NA	NA	NA
OXR-9	Chr	cluster_001_consensus_polypolish_1248	5_1248	1282162	1282431	+	0.989528	COG1734 DnaK suppressor protein	-	zf-dskA_traR	-	NA	NA	NA	NA
OXR-9	Chr	cluster_001_consensus_polypolish_1249	5_1249	1282434	1282676	-	NA	-	-	-	-	NA	NA	NA	NA
OXR-9	Chr	cluster_001_consensus_polypolish_1250	5_1250	1282676	1284496	-	NA	oligoendopeptidase F	pepF	Peptidase_M3,Peptidase_M3_N	K08602	NA	NA	NA	NA
OXR-9	Chr	cluster_001_consensus_polypolish_1251	5_1251	1284553	1286151	-	NA	DNA ligase	lig	DNA_ligase_A_C,DNA_ligase_A_M,DNA_ligase_A_N	K10747	map03420	Nucleotide excision repair	Genetic Information Processing	Replication and repair
OXR-9	Chr	cluster_001_consensus_polypolish_1251	5_1251	1284553	1286151	-	NA	DNA ligase	lig	DNA_ligase_A_C,DNA_ligase_A_M,DNA_ligase_A_N	K10747	map03030	DNA replication	Genetic Information Processing	Replication and repair
OXR-9	Chr	cluster_001_consensus_polypolish_1251	5_1251	1284553	1286151	-	NA	DNA ligase	lig	DNA_ligase_A_C,DNA_ligase_A_M,DNA_ligase_A_N	K10747	map03410	Base excision repair	Genetic Information Processing	Replication and repair
OXR-9	Chr	cluster_001_consensus_polypolish_1251	5_1251	1284553	1286151	-	NA	DNA ligase	lig	DNA_ligase_A_C,DNA_ligase_A_M,DNA_ligase_A_N	K10747	map03430	Mismatch repair	Genetic Information Processing	Replication and repair
OXR-9	Chr	cluster_001_consensus_polypolish_1252	5_1252	1286148	1287152	-	NA	exonuclease of the beta-lactamase fold involved in RNA processing	MA20_22065	Lactamase_B	K07577	NA	NA	NA	NA
OXR-9	Chr	cluster_001_consensus_polypolish_1253	5_1253	1287223	1288170	-	NA	alpha, beta	pldB	Hydrolase_4	K01048	map00564	Glycerophospholipid metabolism	Metabolism	Lipid metabolism
OXR-9	Chr	cluster_001_consensus_polypolish_1254	5_1254	1288170	1288460	-	0.989528	sterol carrier protein	-	SCP2	-	NA	NA	NA	NA
OXR-9	Chr	cluster_001_consensus_polypolish_1255	5_1255	1288535	1289092	+	0.989528	Type IV pilus biogenesis stability protein PilW	-	TPR_16,TPR_2,TPR_6	-	NA	NA	NA	NA
OXR-9	Chr	cluster_001_consensus_polypolish_1256	5_1256	1289108	1292092	+	0.989528	helicase superfamily c-terminal domain	mgpS	Helicase_C	K17675	NA	NA	NA	NA
OXR-9	Chr	cluster_001_consensus_polypolish_1257	5_1257	1292093	1292476	+	0.989528	Ribosome-associated heat shock protein implicated in the recycling of the 50S subunit (S4 paralog)	hslR	S4	K04762	NA	NA	NA	NA
OXR-9	Chr	cluster_001_consensus_polypolish_1258	5_1258	1292528	1292863	+	NA	Ferredoxins are iron-sulfur proteins that transfer electrons in a wide variety of metabolic reactions	fdxA	DUF3470,Fer4,Fer4_4	K05524	NA	NA	NA	NA
OXR-9	Chr	cluster_001_consensus_polypolish_1259	5_1259	1293177	1293689	+	0.989528	transcriptional regulator	carD	CarD_CdnL_TRCF	K07736	NA	NA	NA	NA
OXR-9	Chr	cluster_001_consensus_polypolish_1260	5_1260	1293741	1294547	-	NA	Joins adenosylcobinamide-GDP and alpha-ribazole to generate adenosylcobalamin (Ado-cobalamin). Also synthesizes adenosylcobalamin 5'-phosphate from adenosylcobinamide-GDP and alpha-ribazole 5'-phosphate	cobS	CobS	K02233	map00860	Porphyrin metabolism	Metabolism	Metabolism of cofactors and vitamins
OXR-9	Chr	cluster_001_consensus_polypolish_1261	5_1261	1294627	1295640	+	NA	Catalyzes the synthesis of alpha-ribazole-5'-phosphate from nicotinate mononucleotide (NAMN) and 5,6- dimethylbenzimidazole (DMB)	cobT	DBI_PRT	K00768	map00860	Porphyrin metabolism	Metabolism	Metabolism of cofactors and vitamins
OXR-9	Chr	cluster_001_consensus_polypolish_1262	5_1262	1295678	1297591	-	0.989528	(belongs to the monovalent cation proton antiporter 2 (CPA2) transporter (TC 2.A.37) family)	kefC	Na_H_Exchanger,TrkA_N	K11745	NA	NA	NA	NA
OXR-9	Chr	cluster_001_consensus_polypolish_1262	5_1262	1295678	1297591	-	0.989528	(belongs to the monovalent cation proton antiporter 2 (CPA2) transporter (TC 2.A.37) family)	kefC	Na_H_Exchanger,TrkA_N	K11747	NA	NA	NA	NA
OXR-9	Chr	cluster_001_consensus_polypolish_1262	5_1262	1295678	1297591	-	0.989528	(belongs to the monovalent cation proton antiporter 2 (CPA2) transporter (TC 2.A.37) family)	kefC	Na_H_Exchanger,TrkA_N	K03455	NA	NA	NA	NA
OXR-9	Chr	cluster_001_consensus_polypolish_1263	5_1263	1297610	1298065	-	NA	transcriptional regulator	-	AsnC_trans_reg,HTH_24,HTH_AsnC-type	-	NA	NA	NA	NA
OXR-9	Chr	cluster_001_consensus_polypolish_1264	5_1264	1298203	1299297	+	0.989528	4-hydroxyphenylpyruvate dioxygenase	hppD	Glyoxalase,Glyoxalase_5	K00457	map00350	Tyrosine metabolism	Metabolism	Amino acid metabolism
OXR-9	Chr	cluster_001_consensus_polypolish_1264	5_1264	1298203	1299297	+	0.989528	4-hydroxyphenylpyruvate dioxygenase	hppD	Glyoxalase,Glyoxalase_5	K00457	map00360	Phenylalanine metabolism	Metabolism	Amino acid metabolism
OXR-9	Chr	cluster_001_consensus_polypolish_1264	5_1264	1298203	1299297	+	0.989528	4-hydroxyphenylpyruvate dioxygenase	hppD	Glyoxalase,Glyoxalase_5	K00457	map00130	Ubiquinone and other terpenoid-quinone biosynthesis	Metabolism	Metabolism of cofactors and vitamins
OXR-9	Chr	cluster_001_consensus_polypolish_1265	5_1265	1299360	1302170	-	0.989528	-	-	-	-	NA	NA	NA	NA
OXR-9	Chr	cluster_001_consensus_polypolish_1266	5_1266	1302322	1303023	+	NA	Membrane	omp28	SIMPL	K09807	NA	NA	NA	NA
OXR-9	Chr	cluster_001_consensus_polypolish_1267	5_1267	1303075	1304367	-	NA	O-acetylhomoserine	metY	Cys_Met_Meta_PP	K01738	map00270	Cysteine and methionine metabolism	Metabolism	Amino acid metabolism
OXR-9	Chr	cluster_001_consensus_polypolish_1267	5_1267	1303075	1304367	-	NA	O-acetylhomoserine	metY	Cys_Met_Meta_PP	K01738	map00920	Sulfur metabolism	Metabolism	Energy metabolism
OXR-9	Chr	cluster_001_consensus_polypolish_1267	5_1267	1303075	1304367	-	NA	O-acetylhomoserine	metY	Cys_Met_Meta_PP	K01740	map00270	Cysteine and methionine metabolism	Metabolism	Amino acid metabolism
OXR-9	Chr	cluster_001_consensus_polypolish_1268	5_1268	1304444	1305448	-	NA	-	-	-	-	NA	NA	NA	NA
OXR-9	Chr	cluster_001_consensus_polypolish_1269	5_1269	1305541	1306116	+	0.989528	-	-	-	-	NA	NA	NA	NA
OXR-9	Chr	cluster_001_consensus_polypolish_1270	5_1270	1306558	1307334	+	NA	Belongs to the class IV-like SAM-binding methyltransferase superfamily. RNA methyltransferase TrmH family	rlmB	SpoU_methylase,SpoU_sub_bind	K03218	NA	NA	NA	NA
OXR-9	Chr	cluster_001_consensus_polypolish_1271	5_1271	1308113	1309786	-	0.989528	Cytochrome c oxidase is the component of the respiratory chain that catalyzes the reduction of oxygen to water. Subunits 1- 3 form the functional core of the enzyme complex. CO I is the catalytic subunit of the enzyme. Electrons originating in cytochrome c are transferred via the copper A center of subunit 2 and heme A of subunit 1 to the bimetallic center formed by heme A3 and copper B	ctaD	COX1	K02274	map00190	Oxidative phosphorylation	Metabolism	Energy metabolism
OXR-9	Chr	cluster_001_consensus_polypolish_1272	5_1272	1309973	1310653	-	0.989528	Catalyzes the transfer of endogenously produced octanoic acid from octanoyl-acyl-carrier-protein onto the lipoyl domains of lipoate-dependent enzymes. Lipoyl-ACP can also act as a substrate although octanoyl-ACP is likely to be the physiological substrate	lipB	BPL_LplA_LipB	K03801	map00785	Lipoic acid metabolism	Metabolism	Metabolism of cofactors and vitamins
OXR-9	Chr	cluster_001_consensus_polypolish_1273	5_1273	1310700	1311380	-	0.989528	dithiol-disulfide isomerase involved in polyketide biosynthesis	-	DSBA	-	NA	NA	NA	NA
OXR-9	Chr	cluster_001_consensus_polypolish_1274	5_1274	1311977	1313791	+	0.989528	COG0729 Outer membrane protein	tamA	Bac_surface_Ag,POTRA	K07278	NA	NA	NA	NA
OXR-9	Chr	cluster_001_consensus_polypolish_1275	5_1275	1313791	1318131	+	0.989528	Protein conserved in bacteria	tamB	TamB	K09800	NA	NA	NA	NA
OXR-9	Chr	cluster_001_consensus_polypolish_1276	5_1276	1318165	1318683	-	NA	conserved protein domain typically associated with flavoprotein oxygenases, DIM6 NTAB family	ntaB	Flavin_Reduct	-	NA	NA	NA	NA
OXR-9	Chr	cluster_001_consensus_polypolish_1277	5_1277	1318962	1319468	+	0.989528	Evidence 4 Homologs of previously reported genes of	-	DUF992	-	NA	NA	NA	NA
OXR-9	Chr	cluster_001_consensus_polypolish_1278	5_1278	1319541	1320113	-	NA	MOSC domain	-	-	-	NA	NA	NA	NA
OXR-9	Chr	cluster_001_consensus_polypolish_1279	5_1279	1320174	1322129	-	NA	Catalyzes the conversion of acetate into acetyl-CoA (AcCoA), an essential intermediate at the junction of anabolic and catabolic pathways. AcsA undergoes a two-step reaction. In the first half reaction, AcsA combines acetate with ATP to form acetyl-adenylate (AcAMP) intermediate. In the second half reaction, it can then transfer the acetyl group from AcAMP to the sulfhydryl group of CoA, forming …	acsA	ACAS_N,AMP-binding,AMP-binding_C	K01895	map00620	Pyruvate metabolism	Metabolism	Carbohydrate metabolism
OXR-9	Chr	cluster_001_consensus_polypolish_1279	5_1279	1320174	1322129	-	NA	Catalyzes the conversion of acetate into acetyl-CoA (AcCoA), an essential intermediate at the junction of anabolic and catabolic pathways. AcsA undergoes a two-step reaction. In the first half reaction, AcsA combines acetate with ATP to form acetyl-adenylate (AcAMP) intermediate. In the second half reaction, it can then transfer the acetyl group from AcAMP to the sulfhydryl group of CoA, forming …	acsA	ACAS_N,AMP-binding,AMP-binding_C	K01895	map00680	Methane metabolism	Metabolism	Energy metabolism
OXR-9	Chr	cluster_001_consensus_polypolish_1279	5_1279	1320174	1322129	-	NA	Catalyzes the conversion of acetate into acetyl-CoA (AcCoA), an essential intermediate at the junction of anabolic and catabolic pathways. AcsA undergoes a two-step reaction. In the first half reaction, AcsA combines acetate with ATP to form acetyl-adenylate (AcAMP) intermediate. In the second half reaction, it can then transfer the acetyl group from AcAMP to the sulfhydryl group of CoA, forming …	acsA	ACAS_N,AMP-binding,AMP-binding_C	K01895	map00720	Carbon fixation pathways in prokaryotes	Metabolism	Energy metabolism
OXR-9	Chr	cluster_001_consensus_polypolish_1279	5_1279	1320174	1322129	-	NA	Catalyzes the conversion of acetate into acetyl-CoA (AcCoA), an essential intermediate at the junction of anabolic and catabolic pathways. AcsA undergoes a two-step reaction. In the first half reaction, AcsA combines acetate with ATP to form acetyl-adenylate (AcAMP) intermediate. In the second half reaction, it can then transfer the acetyl group from AcAMP to the sulfhydryl group of CoA, forming …	acsA	ACAS_N,AMP-binding,AMP-binding_C	K01895	map00640	Propanoate metabolism	Metabolism	Carbohydrate metabolism
OXR-9	Chr	cluster_001_consensus_polypolish_1279	5_1279	1320174	1322129	-	NA	Catalyzes the conversion of acetate into acetyl-CoA (AcCoA), an essential intermediate at the junction of anabolic and catabolic pathways. AcsA undergoes a two-step reaction. In the first half reaction, AcsA combines acetate with ATP to form acetyl-adenylate (AcAMP) intermediate. In the second half reaction, it can then transfer the acetyl group from AcAMP to the sulfhydryl group of CoA, forming …	acsA	ACAS_N,AMP-binding,AMP-binding_C	K01895	map00630	Glyoxylate and dicarboxylate metabolism	Metabolism	Carbohydrate metabolism
OXR-9	Chr	cluster_001_consensus_polypolish_1279	5_1279	1320174	1322129	-	NA	Catalyzes the conversion of acetate into acetyl-CoA (AcCoA), an essential intermediate at the junction of anabolic and catabolic pathways. AcsA undergoes a two-step reaction. In the first half reaction, AcsA combines acetate with ATP to form acetyl-adenylate (AcAMP) intermediate. In the second half reaction, it can then transfer the acetyl group from AcAMP to the sulfhydryl group of CoA, forming …	acsA	ACAS_N,AMP-binding,AMP-binding_C	K01895	map00010	Glycolysis / Gluconeogenesis	Metabolism	Carbohydrate metabolism
OXR-9	Chr	cluster_001_consensus_polypolish_1280	5_1280	1322479	1323495	+	0.989528	transport system periplasmic component	-	DctP	-	NA	NA	NA	NA
OXR-9	Chr	cluster_001_consensus_polypolish_1281	5_1281	1323593	1324222	+	NA	TRAP dicarboxylate transporter, DctQ subunit	-	DctQ	-	NA	NA	NA	NA
OXR-9	Chr	cluster_001_consensus_polypolish_1282	5_1282	1324222	1325622	+	0.989528	COG1593 TRAP-type C4-dicarboxylate transport system, large permease component	-	DctM	-	NA	NA	NA	NA
OXR-9	Chr	cluster_001_consensus_polypolish_1283	5_1283	1325629	1326735	-	0.989528	permease	-	AI-2E_transport	-	NA	NA	NA	NA
OXR-9	Chr	cluster_001_consensus_polypolish_1284	5_1284	1326808	1329408	-	0.989528	ATPase involved in DNA repair	-	AAA_23,AAA_27	-	NA	NA	NA	NA
OXR-9	Chr	cluster_001_consensus_polypolish_1285	5_1285	1329405	1330535	-	0.989528	DNA repair exonuclease	yhaO	Metallophos	-	NA	NA	NA	NA
OXR-9	Chr	cluster_001_consensus_polypolish_1286	5_1286	1330906	1333782	+	0.989528	Histidine kinase	-	HATPase_c,HisKA,PAS_4,Response_reg	-	NA	NA	NA	NA
OXR-9	Chr	cluster_001_consensus_polypolish_1287	5_1287	1333898	1334545	+	NA	COG1028 Dehydrogenases with different specificities (related to short-chain alcohol dehydrogenases)	-	adh_short_C2	K00038	map00140	Steroid hormone biosynthesis	Metabolism	Lipid metabolism
OXR-9	Chr	cluster_001_consensus_polypolish_1288	5_1288	1335058	1336050	-	NA	alpha/beta hydrolase fold	-	Abhydrolase_1	-	NA	NA	NA	NA
OXR-9	Chr	cluster_001_consensus_polypolish_1289	5_1289	1336163	1337173	+	NA	COG2207 AraC-type DNA-binding domain-containing proteins	-	Arabinose_bd,HTH_18	-	NA	NA	NA	NA
OXR-9	Chr	cluster_001_consensus_polypolish_1290	5_1290	1337273	1337638	+	NA	-	-	-	-	NA	NA	NA	NA
OXR-9	Chr		5_1291	1337650	1337829	+	NA	NA	NA	NA	-	NA	NA	NA	NA
OXR-9	Chr	cluster_001_consensus_polypolish_1292	5_1292	1337840	1338208	+	NA	-	-	-	-	NA	NA	NA	NA
OXR-9	Chr	cluster_001_consensus_polypolish_1293	5_1293	1338223	1339086	+	NA	NmrA-like family	-	NAD_binding_10	-	NA	NA	NA	NA
OXR-9	Chr	cluster_001_consensus_polypolish_1294	5_1294	1339083	1339763	+	NA	-	-	-	-	NA	NA	NA	NA
OXR-9	Chr	cluster_001_consensus_polypolish_1295	5_1295	1339789	1340286	-	NA	AAA domain	-	AAA_33	-	NA	NA	NA	NA
OXR-9	Chr	cluster_001_consensus_polypolish_1296	5_1296	1340366	1340680	-	NA	transcriptional regulator, AraC family	-	Arabinose_bd,HTH_18	-	NA	NA	NA	NA
OXR-9	Chr	cluster_001_consensus_polypolish_1297	5_1297	1341276	1341542	+	NA	COG2801 Transposase and inactivated derivatives	-	HTH_Tnp_1	K07497	NA	NA	NA	NA
OXR-9	Chr	cluster_001_consensus_polypolish_1298	5_1298	1341638	1342465	+	NA	COG2801 Transposase and inactivated derivatives	-	HTH_21,rve,rve_3	K07497	NA	NA	NA	NA
OXR-9	Chr	cluster_001_consensus_polypolish_1299	5_1299	1342706	1343170	-	NA	phosphoglycolate phosphatase activity	-	Acid_phosphat_B	-	NA	NA	NA	NA
OXR-9	Chr	cluster_001_consensus_polypolish_1300	5_1300	1343167	1343712	-	NA	Belongs to the phosphoglycerate mutase family	-	His_Phos_1	-	NA	NA	NA	NA
OXR-9	Chr	cluster_001_consensus_polypolish_1301	5_1301	1343709	1344776	-	NA	Beta-lactamase superfamily domain	-	Lactamase_B,Lactamase_B_2	-	NA	NA	NA	NA
OXR-9	Chr	cluster_001_consensus_polypolish_1302	5_1302	1344777	1345826	-	NA	TOBE domain	afuC2	ABC_tran,TOBE_2	K02010	map02010	ABC transporters	Environmental Information Processing	Membrane transport
OXR-9	Chr	cluster_001_consensus_polypolish_1303	5_1303	1345814	1347520	-	NA	Binding-protein-dependent transport system inner membrane component	afuB2	BPD_transp_1	K02011	map02010	ABC transporters	Environmental Information Processing	Membrane transport
OXR-9	Chr	cluster_001_consensus_polypolish_1304	5_1304	1347517	1348485	-	NA	Bacterial extracellular solute-binding protein	afuA	SBP_bac_11,SBP_bac_6,SBP_bac_8	K02012	map02010	ABC transporters	Environmental Information Processing	Membrane transport
OXR-9	Chr	cluster_001_consensus_polypolish_1305	5_1305	1348656	1349420	+	NA	DeoR C terminal sensor domain	glpR	DeoRC,HTH_DeoR	K02444	NA	NA	NA	NA
OXR-9	Chr		5_1306	1349623	1350510	-	NA	NA	NA	NA	-	NA	NA	NA	NA
OXR-9	Chr		5_1307	1350598	1351398	-	NA	NA	NA	NA	-	NA	NA	NA	NA
OXR-9	Chr	cluster_001_consensus_polypolish_1308	5_1308	1351395	1351868	-	NA	-	-	-	-	NA	NA	NA	NA
OXR-9	Chr	cluster_001_consensus_polypolish_1309	5_1309	1352483	1353445	+	NA	Catalyzes the synthesis of 5,6-dihydrouridine (D), a modified base found in the D-loop of most tRNAs, via the reduction of the C5-C6 double bond in target uridines. Specifically modifies U20 and U20a in tRNAs	dusA	Dus	K05539	NA	NA	NA	NA
OXR-9	Chr	cluster_001_consensus_polypolish_1310	5_1310	1353448	1354635	-	NA	Major facilitator superfamily	-	MFS_1	K07552	NA	NA	NA	NA
OXR-9	Chr	cluster_001_consensus_polypolish_1311	5_1311	1354820	1355641	+	NA	membrane transporter protein	-	TauE	K07090	NA	NA	NA	NA
OXR-9	Chr		5_1312	1355793	1356047	+	NA	NA	NA	NA	-	NA	NA	NA	NA
OXR-9	Chr	cluster_001_consensus_polypolish_1313	5_1313	1356055	1356297	-	NA	Fe-S protein	-	DUF1289	K06938	NA	NA	NA	NA
OXR-9	Chr	cluster_001_consensus_polypolish_1314	5_1314	1356290	1356763	-	NA	Could be a nuclease involved in processing of the 5'-end of pre-16S rRNA	ruvX	RuvX	K07447	NA	NA	NA	NA
OXR-9	Chr	cluster_001_consensus_polypolish_1315	5_1315	1356760	1357989	-	0.989528	Cytochrome c-type biogenesis protein	cycH	TPR_16,TPR_19	K02200	NA	NA	NA	NA
OXR-9	Chr	cluster_001_consensus_polypolish_1316	5_1316	1358186	1359430	+	NA	Sarcosine oxidase, beta subunit	soxB3	DAO	K00303	map00260	Glycine, serine and threonine metabolism	Metabolism	Amino acid metabolism
OXR-9	Chr		5_1317	1359533	1359823	+	0.989528	NA	NA	NA	-	NA	NA	NA	NA
OXR-9	Chr	cluster_001_consensus_polypolish_1318	5_1318	1359932	1360261	+	NA	Sarcosine oxidase, delta subunit	soxD	SoxD	K00304	map00260	Glycine, serine and threonine metabolism	Metabolism	Amino acid metabolism
OXR-9	Chr	cluster_001_consensus_polypolish_1319	5_1319	1360322	1363339	+	NA	Belongs to the GcvT family	soxA	FAD_oxidored,Fer2_4,GCV_T,GCV_T_C,Pyr_redox_2	K00302	map00260	Glycine, serine and threonine metabolism	Metabolism	Amino acid metabolism
OXR-9	Chr	cluster_001_consensus_polypolish_1320	5_1320	1363332	1363910	+	NA	Sarcosine oxidase, gamma subunit	soxG	SoxG	K00305	map00260	Glycine, serine and threonine metabolism	Metabolism	Amino acid metabolism
OXR-9	Chr	cluster_001_consensus_polypolish_1321	5_1321	1364033	1364632	+	0.989528	Destroys radicals which are normally produced within the cells and which are toxic to biological systems	sodB	Sod_Fe_C,Sod_Fe_N	K04564	map04068	FoxO signaling pathway	Environmental Information Processing	Signal transduction
OXR-9	Chr	cluster_001_consensus_polypolish_1321	5_1321	1364033	1364632	+	0.989528	Destroys radicals which are normally produced within the cells and which are toxic to biological systems	sodB	Sod_Fe_C,Sod_Fe_N	K04564	map04146	Peroxisome	Cellular Processes	Transport and catabolism
OXR-9	Chr	cluster_001_consensus_polypolish_1321	5_1321	1364033	1364632	+	0.989528	Destroys radicals which are normally produced within the cells and which are toxic to biological systems	sodB	Sod_Fe_C,Sod_Fe_N	K04564	map04013	MAPK signaling pathway - fly	Environmental Information Processing	Signal transduction
OXR-9	Chr	cluster_001_consensus_polypolish_1322	5_1322	1364768	1364977	+	0.989528	-	-	-	-	NA	NA	NA	NA
OXR-9	Chr	cluster_001_consensus_polypolish_1323	5_1323	1364974	1365429	+	0.989528	Protein required for attachment to host cells	-	Host_attach	-	NA	NA	NA	NA
OXR-9	Chr	cluster_001_consensus_polypolish_1324	5_1324	1365496	1366416	+	NA	RarD protein	rarD	EamA	K05786	NA	NA	NA	NA
OXR-9	Chr	cluster_001_consensus_polypolish_1325	5_1325	1366353	1366901	-	NA	Belongs to the LOG family	yvdD	Lysine_decarbox	K06966	map00230	Purine metabolism	Metabolism	Nucleotide metabolism
OXR-9	Chr	cluster_001_consensus_polypolish_1325	5_1325	1366353	1366901	-	NA	Belongs to the LOG family	yvdD	Lysine_decarbox	K06966	map00240	Pyrimidine metabolism	Metabolism	Nucleotide metabolism
OXR-9	Chr	cluster_001_consensus_polypolish_1326	5_1326	1367006	1369108	+	0.989528	protein containing LysM domain	lysM	LysM	-	NA	NA	NA	NA
OXR-9	Chr	cluster_001_consensus_polypolish_1327	5_1327	1369226	1371097	+	0.989528	COG5265 ABC-type transport system involved in Fe-S cluster assembly permease and ATPase components	atm1	ABC_membrane,ABC_tran	K06147	NA	NA	NA	NA
OXR-9	Chr	cluster_001_consensus_polypolish_1328	5_1328	1371216	1372031	+	NA	Ion transport protein	ccaA	Ion_trans	K08714	NA	NA	NA	NA
OXR-9	Chr	cluster_001_consensus_polypolish_1329	5_1329	1372054	1372503	-	0.989528	Domain of unknown function DUF302	-	DUF302	-	NA	NA	NA	NA
OXR-9	Chr	cluster_001_consensus_polypolish_1330	5_1330	1372655	1373359	+	0.989528	protein conserved in bacteria	-	TPR_21	-	NA	NA	NA	NA
OXR-9	Chr	cluster_001_consensus_polypolish_1331	5_1331	1373427	1374809	+	0.989528	COG1520 FOG WD40-like repeat	bamB	PQQ_2,PQQ_3	K17713	NA	NA	NA	NA
OXR-9	Chr	cluster_001_consensus_polypolish_1332	5_1332	1374870	1376351	+	0.989528	GTPase that plays an essential role in the late steps of ribosome biogenesis	der	KH_dom-like,MMR_HSR1	K03977	NA	NA	NA	NA
OXR-9	Chr	cluster_001_consensus_polypolish_1333	5_1333	1376358	1377074	-	NA	-	-	TspO_MBR	-	NA	NA	NA	NA
OXR-9	Chr	cluster_001_consensus_polypolish_1334	5_1334	1377271	1378563	-	0.989528	Catalyzes the attachment of serine to tRNA(Ser). Is also able to aminoacylate tRNA(Sec) with serine, to form the misacylated tRNA L-seryl-tRNA(Sec), which will be further converted into selenocysteinyl-tRNA(Sec)	serS	Seryl_tRNA_N,tRNA-synt_2b	K01875	map00970	Aminoacyl-tRNA biosynthesis	Genetic Information Processing	Translation
OXR-9	Chr	cluster_001_consensus_polypolish_1335	5_1335	1378781	1379059	+	NA	Preprotein translocase subunit (YajC)	yajC	YajC	K03210	map03070	Bacterial secretion system	Environmental Information Processing	Membrane transport
OXR-9	Chr	cluster_001_consensus_polypolish_1335	5_1335	1378781	1379059	+	NA	Preprotein translocase subunit (YajC)	yajC	YajC	K03210	map03060	Protein export	Genetic Information Processing	Folding sorting and degradation
OXR-9	Chr	cluster_001_consensus_polypolish_1335	5_1335	1378781	1379059	+	NA	Preprotein translocase subunit (YajC)	yajC	YajC	K03210	map02024	Quorum sensing	Cellular Processes	Cellular community - prokaryotes
OXR-9	Chr	cluster_001_consensus_polypolish_1336	5_1336	1379095	1380744	+	NA	Part of the Sec protein translocase complex. Interacts with the SecYEG preprotein conducting channel. SecDF uses the proton motive force (PMF) to complete protein translocation after the ATP-dependent function of SecA	secD	SecD_SecF,Sec_GG	K03072	map03070	Bacterial secretion system	Environmental Information Processing	Membrane transport
OXR-9	Chr	cluster_001_consensus_polypolish_1336	5_1336	1379095	1380744	+	NA	Part of the Sec protein translocase complex. Interacts with the SecYEG preprotein conducting channel. SecDF uses the proton motive force (PMF) to complete protein translocation after the ATP-dependent function of SecA	secD	SecD_SecF,Sec_GG	K12257	map03070	Bacterial secretion system	Environmental Information Processing	Membrane transport
OXR-9	Chr	cluster_001_consensus_polypolish_1336	5_1336	1379095	1380744	+	NA	Part of the Sec protein translocase complex. Interacts with the SecYEG preprotein conducting channel. SecDF uses the proton motive force (PMF) to complete protein translocation after the ATP-dependent function of SecA	secD	SecD_SecF,Sec_GG	K03072	map03060	Protein export	Genetic Information Processing	Folding sorting and degradation
OXR-9	Chr	cluster_001_consensus_polypolish_1336	5_1336	1379095	1380744	+	NA	Part of the Sec protein translocase complex. Interacts with the SecYEG preprotein conducting channel. SecDF uses the proton motive force (PMF) to complete protein translocation after the ATP-dependent function of SecA	secD	SecD_SecF,Sec_GG	K12257	map03060	Protein export	Genetic Information Processing	Folding sorting and degradation
OXR-9	Chr	cluster_001_consensus_polypolish_1336	5_1336	1379095	1380744	+	NA	Part of the Sec protein translocase complex. Interacts with the SecYEG preprotein conducting channel. SecDF uses the proton motive force (PMF) to complete protein translocation after the ATP-dependent function of SecA	secD	SecD_SecF,Sec_GG	K12257	map02024	Quorum sensing	Cellular Processes	Cellular community - prokaryotes
OXR-9	Chr	cluster_001_consensus_polypolish_1337	5_1337	1380746	1381714	+	0.989528	Part of the Sec protein translocase complex. Interacts with the SecYEG preprotein conducting channel. SecDF uses the proton motive force (PMF) to complete protein translocation after the ATP-dependent function of SecA	secF	SecD_SecF,Sec_GG	K03074	map03070	Bacterial secretion system	Environmental Information Processing	Membrane transport
OXR-9	Chr	cluster_001_consensus_polypolish_1337	5_1337	1380746	1381714	+	0.989528	Part of the Sec protein translocase complex. Interacts with the SecYEG preprotein conducting channel. SecDF uses the proton motive force (PMF) to complete protein translocation after the ATP-dependent function of SecA	secF	SecD_SecF,Sec_GG	K03074	map03060	Protein export	Genetic Information Processing	Folding sorting and degradation
OXR-9	Chr	cluster_001_consensus_polypolish_1338	5_1338	1381707	1382462	+	NA	membrane transporter protein	-	TauE	K07090	NA	NA	NA	NA
OXR-9	Chr	cluster_001_consensus_polypolish_1339	5_1339	1382481	1382834	+	NA	Protein of unknown function (DUF498/DUF598)	MA20_41450	DUF498	-	NA	NA	NA	NA
[truncated: 57,377 more rows]

## Sheet: Table S5-Motility Genes
Table S5: Bacterial motility genes identified related to flagella assembly and gliding. Cells are shaded by counts: Yellow = 1, Green = 2, Purple = 3, Red = ≥4.
[truncated: 92 more rows]

[truncated: 9 more sheets: Table S6-Sulfur Metabolism, Table S7-Nitrogen Metabolism, Table S8 - Carbon Fixation, Table S9 -DeebBGC and AntiSMASH, Table S10-GI annotations, Table S11-MobileOG_db in GIs, Table S12-VirSorter Phage, Table S13-Phigaro Phage, Table S14-Porphyrin Metabolism]
